# Supplementary material for: Inflammation and response to bacterial infection as potential drivers of equine odontoclastic tooth resorption and hypercementosis: A proteomics insight
Source: Equine Vet J. 2025 Jan 8;57(4):977–90. doi: 10.1111/evj.14469 (PMC12135756; doi:10.1111/evj.14469)
Supplement: Supplementary file 1 — Table S1. Differentially abundant proteins. [file EVJ-57-977-s002.xlsx]

## Sheet: Sheet1
#VALUE!
Table S1: Differentially abundant proteins.
Uniprot identification	Diseased-Healthy_PValue	Diseased-Healthy_AdjPVal	Diseased-Healthy_log2FoldChange
HSP90B1	8.11126e-06	0.00151502	5.34562
TXNL1	0.702858	0.804424	-0.190428
A0A3Q2H396	5.77031e-05	0.00319599	4.66641
ALB	1.28456e-05	0.00151502	5.14506
CIRBP	0.00550359	0.0467081	-1.40009
SOD2	9.74888e-07	0.000929861	5.24112
IGFBP5	0.043052	0.137709	-1.13921
AZU1	5.37683e-05	0.00319599	4.85429
PDHX	8.5663e-05	0.00435529	-2.46314
IGF2	0.311315	0.469241	-0.492904
LOC100069985	1.92901e-06	0.000929861	8.76111
SEPTIN11	0.00910278	0.0628077	-1.18866
DIABLO	0.000375975	0.0125238	-2.39165
AMTN	4.93428e-05	0.00317767	-6.34919
F6ZF09	0.0086928	0.0615788	-1.48502
CHMP2A	0.0826209	0.192415	-0.922275
SUN1	0.000113417	0.00476351	-4.51554
S100P	2.88777e-06	0.000929861	6.24402
MAT2B	0.944039	0.953914	0.0381255
CTSG	0.000106923	0.00473394	5.1049
C8A	0.164265	0.296598	-0.638014
LTF	2.29797e-05	0.00194379	4.95173
eCATH-2	5.24633e-06	0.00126699	4.39628
SEPTIN8	0.00448393	0.0412521	-1.61085
A0A3Q2L3B3	0.528115	0.666875	-0.312874
ANXA1 ANX1	0.000786956	0.0170307	-1.59687
UTRN	2.41464e-05	0.00194379	-5.17695
HNRNPH2	0.000908813	0.0175583	-3.96424
S100A9	9.78563e-05	0.00472646	4.42887
STOM	2.00733e-05	0.00193908	5.53341
LOC100072592	0.0113768	0.0727815	-2.35102
SH3KBP1	0.000902303	0.0175583	-2.98441
NASP AKR1A1	0.0043202	0.0407132	1.85945
LDHB	0.228039	0.378498	-0.513914
S100A8	1.02139e-05	0.00151502	4.49934
VBP1	0.0435896	0.137892	-1.07104
A0A3Q2HAP0	0.111417	0.23193	-0.766491
PIN1	0.0195956	0.0916777	-1.36436
COL22A1	0.000516583	0.0152874	2.77244
UCHL1	0.000107812	0.00473394	-3.53112
MVB12A	0.000372233	0.0125238	-3.12054
PI3	0.000583632	0.0161082	4.10794
FSCN1	0.00432322	0.0407132	-1.60903
ANXA2	0.00560386	0.0470724	-1.54733
MEPE	0.00657585	0.0513516	-2.81823
LYZ LYZF2	2.69472e-05	0.00200239	4.94399
SPON1	0.0275078	0.107497	-1.2855
MAP1B	0.000223457	0.00899414	-2.60589
PIR	0.266177	0.421517	-0.879407
HSPA1A	0.00083973	0.0170307	-1.80006
SEPTIN2	0.0329919	0.11782	-1.00243
DDX39B	0.00308048	0.0356938	-1.46253
FARSB	0.000639002	0.0163696	-3.16817
SEPTIN9	0.00407823	0.0404844	-1.42187
LOC100054688	0.000404915	0.0130383	-3.77051
NDUFV2	0.105387	0.227748	-0.889116
A0A5F5PVC7	0.0325167	0.11677	-2.08104
A0A3Q2GTV3	0.000784937	0.0170307	-2.00861
HNRNPL	0.984565	0.986607	0.00819392
HNRNPH1	0.00346645	0.0384896	-1.4823
AHNAK	0.0731297	0.178844	-0.790197
UAP1L1	0.00157607	0.0249588	-3.62512
KCTD12	0.00757506	0.0562885	-1.34076
CHMP3	0.0109908	0.0712559	-1.56935
CC2D1A	0.0228042	0.0960854	-1.53823
MACROD1	0.000996943	0.0188833	-3.07408
MTAP	0.710824	0.805628	0.209123
DBN1	0.0954772	0.212025	-0.77101
NSFL1C	0.883817	0.915522	-0.0690261
NUCB2	0.300198	0.455962	-0.49554
MIF	0.00186746	0.0277533	-2.0055
DPYSL3	0.080638	0.189991	-0.715306
A0A5F5PJ20	0.000522239	0.0152874	3.50003
ITGA6	0.00393533	0.0404418	-1.71251
PHLDB1	0.00124658	0.0223	-3.0188
ENO1	0.0235619	0.0976859	-1.01448
PPFIBP2	0.00153573	0.0247252	-2.94191
SERPINB1	0.000431106	0.0134338	4.41049
CLU	0.011257	0.0724951	-1.54572
TMOD3	0.00129787	0.0227953	-2.55824
F7C4C2	0.0688618	0.172021	-1.3146
A0A3Q2HIG5	0.00374666	0.0402142	-1.96599
DPYSL2	0.040827	0.134146	-1.00267
SEPTIN7	0.0187299	0.0895697	-1.12581
MYLK	0.0022355	0.0308499	-2.82937
LOC100061699	0.608172	0.728901	-0.349578
A0A3Q2GRY7	1.20248e-05	0.00151502	-6.56688
SERBP1	0.00417914	0.0407132	-1.56837
HSPA8	0.0038854	0.0404418	-1.44504
SORBS1	0.00873322	0.0615788	-3.35866
TRAF2 C8G	0.0179621	0.0871931	-1.27561
SRRM1	0.0027374	0.0341946	-2.37528
HNRNPA0	0.0145433	0.0789429	-1.14055
FH	0.00991039	0.0660237	-1.26745
SBDS	0.384955	0.536724	-0.441766
ALDH1A1	0.00653875	0.0513516	-2.34689
NUCKS1	0.00138798	0.0237469	-2.91297
ANXA7	0.116014	0.238954	-0.858721
AK1	0.0129185	0.0765599	-1.17979
A0A3Q2HY10	0.00104594	0.0194303	-6.9414
CAVIN1	0.00227652	0.0309735	-2.86622
RCN3	0.00255359	0.0337913	-2.67278
TGFB1	0.0324051	0.11677	-1.27084
A0A3Q2HLY5	0.610658	0.729561	-0.226879
PSMD9	0.110898	0.231732	-0.755645
PSMA6	0.265494	0.421392	-0.491817
HSPB1	0.00301276	0.0354918	-2.16505
WASL	0.00273337	0.0341946	-2.53917
HSPB6	0.0943906	0.211068	-0.745547
RBM3	0.00478654	0.0428129	-1.74081
CRYZ	0.101444	0.222715	-1.15433
MECP2	0.0681893	0.171275	-0.838262
FKBP9	0.00689563	0.0524921	-1.62113
SERPINC1	0.996832	0.996832	-0.00168941
LOC100067532	0.0275578	0.107497	-3.53774
S100A10	0.0662561	0.168983	-1.12149
CAPG	0.0238084	0.0978678	-1.34302
BPIFA2 LOC111769981 LOC111769983	0.00399504	0.0404844	1.98584
ITGB4	0.00121457	0.0221373	-4.66221
CST3	0.00369136	0.0400658	-2.79979
MSN	0.0217541	0.0940195	-1.26674
PCBP2	0.580685	0.710053	-0.203265
COL6A1	0.0146281	0.0789429	-1.53551
EPB41L2	0.00260549	0.0340122	-2.40241
C1QBP	0.0260321	0.103913	-1.81146
SH3GL1	0.0155692	0.0799727	-1.28377
RETN	0.0014201	0.0237469	5.49187
IGFBP2	0.726044	0.815533	0.193647
COL12A1	0.000826091	0.0170307	2.74069
ATIC	0.0544381	0.148551	-1.13232
TRIM28	0.00278077	0.0341946	-3.29923
FGA	0.00690113	0.0524921	-2.12232
RPL12	0.0142342	0.0789429	-1.59883
ARGLU1	0.0177939	0.0871931	-1.26093
DBNL	0.0514108	0.144309	-1.00721
ECHS1	0.00368877	0.0400658	-2.19117
HNRNPA3	0.0397395	0.131531	-0.798851
CTH	0.00433678	0.0407132	-2.90553
ADIPOQ	0.664561	0.771593	-0.274902
LOC100066370	0.590068	0.716988	-0.443894
S100A4	0.0505345	0.144046	-0.935445
EPS15L1	0.074972	0.181967	-0.841266
YWHAQ	0.00253435	0.0337913	-2.52632
UBE2M	0.00218338	0.0306156	-2.44885
A0A3Q2H1Y2	0.32978	0.483411	-0.424248
RBM25	0.0121963	0.0760102	-1.45189
SYNCRIP	0.107775	0.230334	-0.581299
SF1	0.322216	0.478301	-0.427544
SAP18	0.00791272	0.0580229	-2.49208
HNRNPK	0.0143732	0.0789429	-1.82847
TPD52L2	0.00315273	0.0358299	-2.31779
A0A3Q2HLK6	0.00270988	0.0341946	-4.0063
A0A3Q2KPT6	0.109999	0.230999	-0.721878
TUBB	0.721497	0.813262	-0.132339
F6ZWC7	0.00218683	0.0306156	-2.93995
SF3A3	0.415439	0.567451	-0.293257
COL6A2	0.0439654	0.137892	-1.05613
ACTR3	0.0438528	0.137892	-0.986555
INPP5F	0.371106	0.525642	-0.410289
GDI2	0.0413159	0.134633	-0.949594
DDX17	0.830399	0.888334	0.0855553
PLCD1	0.094276	0.211068	-0.729732
AARSD1	0.84097	0.891742	-0.0899727
CAP1	0.119395	0.244873	-0.657323
CCDC124	0.00279645	0.0341946	-2.38387
A0A3Q2H4X1	0.0761289	0.182483	-1.41009
GSTM3	0.904814	0.928853	-0.0749388
PARK7	0.0168854	0.084079	-1.40812
ENAH	0.0567173	0.153042	-1.05589
TWF1	0.053928	0.147576	-1.22152
DSTN	0.34788	0.502429	-0.384594
DCTN6	0.611744	0.729561	-0.213113
PPT1	0.0525847	0.14555	-0.817808
SF3B2	0.139511	0.266339	-0.707119
PRDX1	0.462016	0.608048	-0.277068
GPI	0.604442	0.728014	-0.254324
A0A3Q2H3L6	0.170899	0.306856	-0.653164
DCTN2	0.00492466	0.0436442	-2.01082
CNDP2	0.443052	0.590329	-0.373839
PABPN1	0.0139713	0.0784666	-1.52493
VCL	0.0204513	0.0920363	-1.28522
F6T0A6	0.0163307	0.0830286	-1.22112
CTNNA1	0.315284	0.470733	-0.513819
RBFOX1	0.00577463	0.0476777	-2.01108
LOC100058290	0.127524	0.250892	-0.901532
CTTN	0.0778292	0.185637	-1.00718
CCT2	0.0207688	0.0926637	-1.74375
MYO1B	0.00409733	0.0404844	-6.12998
SH3GLB1	0.00950722	0.0642236	-7.81542
A0A5F5PNF9	0.385597	0.536724	-0.416109
HNRNPUL1	0.411645	0.564042	-0.423644
PARP1	0.0228775	0.0960854	-1.043
PDIA4	5.95527e-05	0.00319599	2.46261
MYO1C	0.111068	0.231732	-0.727343
LOC100054601	0.0092326	0.0628077	-1.75556
CLTA	0.00542118	0.0467081	-2.9109
CCDC6	0.194782	0.333617	-0.671469
ARHGEF11	0.00444514	0.0412521	-7.66971
A0A3Q2GT24	0.012495	0.0763164	-1.78046
SUCLG2	0.0469335	0.13958	-1.1249
MYL12B	0.0126913	0.0763164	-1.67179
WTAP	0.0126921	0.0763164	-1.49826
A0A3Q2IC53	0.011829	0.0746848	-1.47672
HNRNPDL	0.00889351	0.0618426	-1.89174
PPIF	0.0338352	0.120165	-1.60815
PGD	0.00203494	0.0293396	2.26445
EML4	0.0155434	0.0799727	-1.53845
TLN1	0.108965	0.230999	-0.774883
IQGAP1	0.0215732	0.0940195	-1.43161
TALDO1	0.0277089	0.107497	-1.46679
SORBS2	0.147206	0.276118	-0.56222
CRK	0.0188616	0.0897552	-1.34981
LOX	0.0154707	0.0799727	-1.78398
DDX1	0.0415328	0.134633	-0.967158
RBM4B	0.00804116	0.0584042	-1.79668
MAN2B1	0.0165364	0.0831989	-2.64365
RBM39	0.549801	0.686186	-0.241903
ACIN1	0.605925	0.728014	-0.205964
PDLIM5	0.0667788	0.169759	-1.60339
C17orf49	0.0135362	0.0779529	-2.8787
IST1	0.258455	0.41473	-0.591206
RPS20	0.00962146	0.064544	-1.83685
SORBS3	0.119667	0.244911	-1.24116
KHSRP	0.567452	0.700075	-0.234856
A0A3Q2HN80	0.0243943	0.0998514	-1.4771
SMC1A	0.0731118	0.178844	-0.781176
CTNNB1	0.103355	0.224361	-0.815144
VAT1	0.925842	0.939457	-0.047134
HNRNPC	0.0156468	0.0799727	-2.68108
SRSF11	0.0119077	0.0746936	-3.3946
OLA1	0.0492056	0.14269	-1.08765
CASP3	0.413791	0.566178	-0.497658
TOLLIP	0.0469541	0.13958	-1.14981
DYNC1H1	0.0376924	0.128195	-1.25349
NME2	0.178884	0.316487	-0.671707
GOT2	0.343519	0.497511	-0.393643
NHERF2 SLC9A3R2	0.879455	0.914774	-0.0723374
HSPA9	0.0511099	0.14428	-0.888078
PLBD1	0.000601421	0.0161381	3.34667
BPI	3.61482e-05	0.00249422	6.73981
RPS12	0.0222306	0.0946026	-1.36149
PLEC	0.706695	0.804424	-0.139631
GLNB2	0.000261333	0.0100979	4.25562
LTBP3	0.919107	0.937646	-0.067277
AIP	0.0853241	0.196714	-1.31486
ATP13A2	0.0151703	0.0799727	-2.05452
ILF2	0.0510541	0.14428	-1.25878
PMP2	0.0448248	0.13909	-6.28781
NPM1	0.0662539	0.168983	-0.974119
ZNF185	0.0264029	0.10496	-1.77426
KHDRBS1	0.0284321	0.109424	-1.66417
PFDN1	0.0473936	0.13958	-1.34232
ILF3	0.122562	0.246656	-1.31254
CSDE1	0.0307306	0.113304	-1.42346
EZR	0.0802594	0.189561	-1.33442
F6W739	0.137778	0.2646	-0.714058
PICALM	0.0623656	0.162386	-1.50414
AK2	0.109336	0.230999	-0.890511
TPI1	0.0799717	0.189345	-0.749998
PUF60	0.90368	0.928676	0.0727398
LGALS1	0.0367788	0.126614	-1.11628
CSTF2	0.118332	0.243209	-1.00868
LOC100052045	0.742579	0.826419	0.178693
CAPZA2	0.0882405	0.200095	-0.998044
A0A3Q2GUF8	0.00551214	0.0467081	2.98897
A0A3Q2I117	0.0632227	0.163735	-1.64179
AEBP1	0.72305	0.813326	-0.180892
PDIA5	0.0198738	0.0918569	-2.74015
ARCN1	0.0372004	0.126996	-1.31622
PPA1	0.405408	0.557075	0.376791
C7	0.0432078	0.137752	-1.26155
PEF1	0.151905	0.283282	-0.70564
FKBP10	0.055448	0.150362	-1.01005
PPIA	0.140529	0.267753	-0.651378
LOC100071928	0.0167561	0.0838672	-2.37601
A0A5F5PZB8	0.204077	0.346465	-0.740762
ANXA11	0.420599	0.570644	-0.299656
F6UII0	0.227269	0.377869	-0.533107
THRAP3	0.0311638	0.114452	-1.42621
VWA1	0.149336	0.27903	-0.66025
TPPP3	0.0957039	0.212041	-1.01292
SFPQ	0.31137	0.469241	-0.435576
EIF4A2	0.0874452	0.199697	-0.860876
SH3PXD2B	0.0505503	0.144046	-1.43732
DCTN1	0.917415	0.937646	-0.0591111
EHD2	0.111643	0.23193	-1.13089
CPSF6	0.0449236	0.13909	-1.15575
USP14	0.0164676	0.0831989	-2.81905
A0A5F5PI90	0.000332105	0.012339	3.84736
NUCB1	0.807946	0.871067	0.112303
HSPD1	0.266612	0.421517	-0.440911
CSRP1	0.029603	0.109987	-1.67891
EEF1B2	0.0529395	0.145697	-0.970694
PTBP1	0.0627165	0.162861	-0.911396
MANF	0.000350945	0.0125238	2.4813
IRF8	0.0137926	0.078172	3.82587
RACK1	0.00636276	0.0512202	2.40169
DCTN3	0.00293421	0.0349931	-3.38381
HNRNPH3	0.194204	0.333217	-0.820092
A0A3Q2H5H5	0.0185282	0.0894913	-4.68167
PSPC1	0.0200679	0.0920363	-4.08016
DLD	0.0378214	0.128195	-1.10334
CCN2 CTGF	0.464867	0.608529	-0.61632
S100A6 CACY	0.855667	0.900631	-0.0878112
SNU13	0.0210076	0.0926637	-1.91322
CCDC80	0.0689153	0.172021	-1.33186
THYN1	0.0392252	0.131113	-1.7638
F6SFR8	0.0197401	0.0916777	-2.50276
CHMP4B	0.0293984	0.109657	-1.6949
TUBB4B	0.912055	0.93331	-0.0546309
PSMD4	0.282446	0.440779	-0.533782
BUB3	0.0682618	0.171275	-1.21847
TMPRSS6	0.0318843	0.115357	-2.12671
EIF4B	0.131138	0.255578	-1.69877
ETF1	0.023716	0.0978678	-3.71412
AKR1B1	0.0636909	0.164506	-1.85365
ATP6V1H	0.127485	0.250892	-0.856939
ANXA3	0.315221	0.470733	-0.694953
HDLBP	0.0850785	0.196617	-0.893146
OXCT1	0.110275	0.231075	-0.891882
EPRS1	0.211351	0.357557	-0.6663
PTK7	0.0959615	0.212125	-0.947689
SNX1	0.0470281	0.13958	-1.87789
PDCD5	0.0614479	0.161017	-7.4928
A0A3Q2GU16	1.41151e-05	0.00151502	5.66429
IGFBP3	0.442965	0.590329	-0.526674
RDX	0.0312789	0.114452	-2.94417
CPNE3	0.174748	0.311929	-0.809337
CAPZA1	0.924118	0.939457	-0.0343228
HNRNPR	0.0347325	0.122451	-2.12729
A0A3Q2IAY9	0.000846247	0.0170307	3.28693
LUM	0.180202	0.317449	-0.799562
LOC100050760	0.0519182	0.144662	-1.26692
PHGDH	0.0102867	0.0674723	-3.00087
CFL2	0.027706	0.107497	-3.54154
SPI2	0.652711	0.764498	-0.20538
NUDT9	0.0146005	0.0789429	-2.78807
RNASE4 RAB1	0.0458234	0.13958	-1.63522
FLNC	0.591825	0.717319	-0.310431
SRPRA	0.0643737	0.165827	-1.45521
RPLP2	0.0819569	0.192415	-0.896868
PRDX5	0.0575016	0.154296	-1.29452
ESYT2	0.108437	0.230727	-0.86773
A0A3Q2GXB1	0.051539	0.144309	-2.18869
CLIC4	0.0267445	0.105622	-2.20263
LEMD2	0.0457105	0.13958	-2.01287
ARPC2	0.499286	0.637719	-0.261786
AMELX	0.017116	0.0847901	-3.69319
A0A3Q2HB15	0.65897	0.766945	-0.167123
HDGFL3	0.26312	0.420227	-0.729716
STIP1	0.569395	0.701576	-0.245669
ARPC5	0.0359802	0.125931	-3.38677
TRA2B	0.32348	0.479266	-0.674621
ILK	0.0014258	0.0237469	-2.84096
ADK	0.0489796	0.142513	-1.45352
A0A3Q2GWC9	0.041402	0.134633	-2.85235
DENR	0.0397587	0.131531	-1.86298
DYNC1LI2	0.571654	0.701872	0.224198
AHSG	0.352504	0.50748	-0.523976
TNC	0.365656	0.519447	-0.440194
PGAM1	0.0368307	0.126614	-2.26146
FERMT2	0.0115292	0.073271	-3.19704
PALLD	0.731377	0.81772	0.128308
ZYX	0.0704038	0.174833	-1.26474
TYMP	0.0599338	0.159493	-1.84228
LRG1	0.0602516	0.159899	-3.36795
IGFBP6	0.0529085	0.145697	-2.22065
RBMX	0.470247	0.611384	-0.293814
PAFAH1B1 LIS1	0.846305	0.893813	-0.0743772
NBL1	0.0648712	0.166664	-1.90624
HNRNPU	0.0519644	0.144662	-1.38358
SRSF6	0.215998	0.362246	-0.547548
LAMA4	0.0294007	0.109657	-3.45192
U2AF2	0.121229	0.246462	-1.29273
PKM	0.675381	0.780405	-0.15872
RPS7	0.038208	0.128602	-2.57578
NUDT5	0.0423607	0.136433	-1.5564
EEF2	0.159252	0.289713	-0.702916
RPS19	0.046785	0.13958	-1.45149
UBA52	0.013336	0.0776058	1.9472
SWAP70	0.0825422	0.192415	-1.14286
CFL1	0.265601	0.421392	-0.495688
NCALD	0.00739409	0.0553697	-3.00754
COL1A2	0.0217289	0.0940195	2.54066
DYNC1I2	0.031737	0.115255	-3.15649
SERPINB5	0.0709177	0.175551	-2.90238
A0A5F5PPB1	0.154609	0.285897	-2.86064
RPS3A	0.038109	0.128602	-2.24107
AAMDC	0.0125884	0.0763164	-2.7729
CORO1B	0.0293741	0.109657	-2.77033
SRSF10	0.246319	0.399906	-0.650512
PAM	0.889747	0.917284	0.0776683
EEF1G	0.0366592	0.126614	-3.02355
PSIP1	0.0343167	0.121428	-4.37986
SNRPB	0.14129	0.268674	-0.854924
VAPA	0.0372047	0.126996	-2.58493
F6PLJ2	0.0758187	0.182239	-1.84361
ITSN1	0.738089	0.823319	0.225254
CLTC	0.0287111	0.109624	-6.31185
A0A5F5PV90	0.0202288	0.0920363	3.22253
A0A3Q2H822	0.36923	0.523754	-0.3599
F6U5P3	0.0710564	0.175551	-1.16638
F6WVD1	0.255486	0.412709	-0.524067
SNX2	0.463608	0.608529	0.3476
FBN1	0.000704317	0.0170093	2.52352
LGALS3	0.811903	0.872412	-0.110884
A0A3Q2HRV7	0.633707	0.74745	-0.299269
SDCBP	0.747564	0.829101	-0.175039
HNRNPA2B1	0.358984	0.514509	-0.419781
ATP5F1B	0.898235	0.924063	0.0448918
F6R3B2	0.383088	0.535548	-0.452259
A0A5F5PQH7	0.0767883	0.183608	-1.85462
GRK3	0.0231222	0.0966929	2.86896
EEF1D	0.583638	0.711206	-0.229385
ALYREF	0.156458	0.287883	-1.07317
A0A5F5PE94	0.705515	0.804424	-0.147421
NDUFS4	0.0497853	0.143292	-2.94872
PFN2	0.542659	0.680791	-0.318521
A0A3Q2I997	0.0103374	0.0674723	2.90837
SERPINH1	0.0697587	0.173678	-1.29709
LOC111772418	0.371668	0.525668	-0.406376
PGM1	0.187295	0.324464	-0.681436
TCP1	0.611343	0.729561	-0.245738
PRDX3	0.0433986	0.137892	-2.98692
PDIA3	0.892489	0.91913	-0.0476991
ACAN	0.0555686	0.150362	-2.69138
ACO2	0.956934	0.964926	0.0197492
VIM	0.184865	0.321765	-0.735575
ACTN1	0.00160319	0.0249788	1.86755
A0A3Q2HSD4	0.0832177	0.193241	-1.41067
ARPC3	0.53184	0.669869	-0.436996
FHL1	0.0758384	0.182239	-1.60443
A0A3Q2I4Y7	0.0488718	0.142513	-2.46943
UBXN1	0.154787	0.285897	-0.951134
PDLIM4	0.154151	0.285816	-0.789448
MB	0.0364568	0.126614	-3.15821
SNX5	0.00346348	0.0384896	-2.43442
S100A12	0.00659172	0.0513516	5.77666
FGF23	0.00410711	0.0404844	3.47388
PFN1	0.270249	0.425399	-0.651627
EIF3D EIF3S7	0.00392085	0.0404418	-1.93837
PDCD6IP	0.486498	0.624943	-0.321675
KRT82 LOC100061458	0.516348	0.654583	0.332301
SCRIB	0.0729241	0.178844	-2.69053
MAPRE1	0.936942	0.949273	-0.0407866
A0A3Q2H1L4	0.0662987	0.168983	-1.61617
F6RYQ4	0.124624	0.248016	-1.88622
ALB	0.666387	0.771858	0.200383
MACROH2A2	0.0826629	0.192415	-1.21325
POSTN	0.107749	0.230334	-1.72285
CKM	0.340424	0.494511	-1.23852
PITHD1	0.0469461	0.13958	-2.32912
MTDH	0.0459244	0.13958	-2.6142
A0A5F5PR55	0.23409	0.386084	-0.716378
IMPDH2 IMPDH	0.025521	0.102296	-1.93793
DUT LOC106782180	0.715183	0.808977	-0.153005
UBFD1	0.0425826	0.136661	-2.64379
MPP1	0.0298531	0.110491	-2.41465
A0A3Q2LB43	0.135935	0.263152	-0.857975
TNN	0.21022	0.356268	-0.808869
MMP2	0.00164485	0.0252211	3.44008
F6SIC3	0.0473499	0.13958	-2.47599
FKBP4	0.562465	0.696591	0.253373
PALB2	0.0148802	0.0792451	1.78976
TKT	0.453948	0.601527	0.306401
CALD1	0.766039	0.844741	-0.139324
HMGB1	0.0722659	0.178084	-2.33578
PSME1	0.464901	0.608529	-0.412828
COL6A3	0.535305	0.672438	-0.359094
RPL7A	0.0675128	0.170726	-2.50251
NUDC	0.39112	0.541292	-0.400309
TUFM	0.242981	0.396487	-0.751934
SNRPC	0.106836	0.229852	-2.66216
THBS4	0.94384	0.953914	-0.0344108
RBM15	0.0825956	0.192415	-1.53587
OXSR1	0.0186212	0.0894932	-2.01987
HEXB	0.743454	0.82644	0.126767
IGF1	0.842837	0.892742	-0.12723
LDHA	0.215373	0.361827	-0.917414
GSN	0.13741	0.264418	-1.60275
PRPF40A	0.17506	0.311929	-1.27948
PHB1	0.00838783	0.0604675	-1.89919
EIF3I EIF3S2	0.124778	0.248016	-2.33697
COL2A1	0.0317355	0.115255	2.22202
PGK1	0.703907	0.804424	-0.136448
COL5A2	0.0267881	0.105622	1.72259
DSP	0.969857	0.974903	-0.0314745
ATP5PD	0.0880084	0.200038	-2.46206
COX5A	0.022214	0.0946026	2.19235
DNAJB1	0.29664	0.45262	-0.639353
CYCS CYC	0.126338	0.250086	-1.15752
SRSF7	0.473716	0.614464	-0.445983
SRI	0.0849789	0.196617	-2.17085
SYNPO	0.10439	0.2261	-1.63689
GAPDH	0.88113	0.914774	0.0592981
PRDX6	0.763508	0.842912	0.120426
BROX	0.653752	0.764498	0.340561
LEMD3	0.975916	0.979974	-0.0155219
CAPZB	0.583923	0.711206	-0.264157
ERP29	0.174488	0.311929	-0.796279
CKAP4	0.456319	0.603015	-0.331414
COL11A2	0.0286725	0.109624	2.36724
F7DCC3	0.00288507	0.0348372	3.21029
RPL9	0.126918	0.250721	-1.76604
CCT3	0.506501	0.645488	-0.3687
SF3B1	0.161693	0.29305	-1.63692
CCT6A	0.102208	0.223401	-2.05213
PAK2	0.342879	0.497329	-0.667076
NCL	0.705539	0.804424	-0.1663
RPS21	0.620826	0.736754	-0.206322
LMNA	0.65513	0.764498	-0.20869
F6W7C0	0.723237	0.813326	0.142338
LCN2	0.00072636	0.0170307	4.62
FLNA	0.98069	0.983745	-0.00848605
PLA2G2A	0.0209421	0.0926637	3.73045
NES	0.257009	0.413607	-0.947095
PABPC4	0.0524645	0.14555	-2.06433
A0A3Q2I7E3	0.549582	0.686186	-0.364689
NTS	0.328133	0.48246	-0.938281
HTRA2	0.0366095	0.126614	2.56142
PTN	0.376018	0.528724	-0.687673
LRRC59	0.0795934	0.189345	-1.96764
OR2T68	0.560067	0.694935	0.300216
CCDC12	0.107164	0.230046	-1.59763
A0A3Q2LU13	0.610617	0.729561	-0.289977
A0A5F5Q393	0.013691	0.078172	2.04648
SPARC	0.232612	0.384766	-1.26772
CDH13	0.0898903	0.203358	-2.19905
VTN	0.908551	0.930819	-0.0738621
HDGF	0.864473	0.905728	-0.0988973
SPTAN1	0.815113	0.874888	-0.13156
PMM2	0.0610356	0.160655	-1.56016
ANXA5	0.790598	0.860622	0.117446
ACAT1	0.176683	0.313742	-0.998488
EFEMP1	0.720359	0.812929	0.145441
CFP	0.424301	0.572451	-0.565484
COL17A1	0.651311	0.764479	-0.368608
LUC7L2	0.0355867	0.125006	-1.39159
TIMP2	0.297113	0.45262	-0.936387
RPL30	0.158916	0.289713	-1.45079
RPL23	0.810333	0.871862	-0.105021
CMPK1 CMPK	0.421281	0.570767	-0.600076
ERAP1	0.189976	0.328294	-1.65479
MESD	0.129801	0.254336	-1.38595
FNDC1	0.0390691	0.131044	1.75334
A0A5F5PIJ3	0.0289007	0.109657	1.85136
UBE2V1	0.159956	0.290447	-1.25791
CHCHD3	0.158874	0.289713	-1.15816
MYL6 MYL6B	0.273672	0.428471	-0.666986
RPS11	0.338269	0.492863	-0.617955
A0A3Q2HLX9	0.313485	0.470733	-1.49067
PARK7	0.0149157	0.0792451	-1.72536
PSMC3	0.800112	0.866489	0.115195
RUVBL1	0.72013	0.812929	-0.149813
H9GZT5	0.782433	0.85575	-0.159621
PEBP1	0.555566	0.691593	0.239052
ATP5IF1	0.770123	0.847488	-0.123523
RCN1	0.51341	0.652571	-0.318622
DDAH2	0.0196135	0.0916777	-1.3229
CNN3	0.162515	0.293988	-1.53865
LUZP1	0.56348	0.696954	-0.308721
EPDR1	0.00889867	0.0618426	2.62093
FAM171B	0.783109	0.85575	-0.129519
FMOD	0.870427	0.908996	-0.079674
TAGLN3	0.186907	0.324464	-1.07649
HTRA1	0.987279	0.988302	-0.00938232
FN1	0.000645262	0.0163696	2.22327
A0A5F5PJK6	0.00607713	0.04975	3.28426
RPL8	0.131282	0.255578	-1.90728
ATP5F1D	0.124668	0.248016	-1.41646
TOP2B	0.606679	0.728014	-0.284579
APRT	0.884551	0.915522	-0.0674369
F6T2L8	0.283928	0.442378	-2.0583
RCC1	0.175339	0.311929	-1.65132
ARPC1B	0.180414	0.317449	-1.45349
COL1A1	0.0393951	0.131227	1.97008
F7CC29	0.106494	0.229628	-1.37323
EEF1A1	0.737171	0.823246	-0.253099
A0A5F5PJB7	0.0867831	0.199127	-1.19323
API5	0.628663	0.743315	-0.499091
KIF5C	0.798643	0.865869	-0.137935
OMD	0.330739	0.484082	0.488866
A0A3Q2HMR5	0.235257	0.386084	-1.35959
ARHGDIB	0.00920298	0.0628077	3.38894
SEMA3D	0.320135	0.476503	-0.969157
PRSS8	0.0472943	0.13958	2.10842
CHAD	0.0179084	0.0871931	1.8806
STAU1	0.263354	0.420227	-1.16418
LOC100055584	0.6066	0.728014	-0.235041
OGN	0.235407	0.386084	-1.25348
SSR4	0.00177709	0.0268229	1.65157
RPL38	0.395257	0.546236	-0.754896
WIPF1	0.488522	0.625277	-0.512973
CALR	0.000660884	0.0163696	2.08454
PRELP	0.0138379	0.078172	1.99019
A0A3Q2H875	0.444936	0.592023	-0.979063
HSD17B4	0.142908	0.270155	-0.968108
G3BP1	0.361926	0.51719	-0.781437
RAB1A	0.831897	0.888952	-0.102354
ACTN4	0.572181	0.701872	0.222142
UBA1	0.29278	0.45036	-0.860273
CPXM1	0.285861	0.443826	-1.02635
A0A3Q2HRN8	0.468389	0.609789	-0.598126
ALDH7A1	0.43159	0.57905	0.427239
A2M	0.000547225	0.0155476	1.87426
PLS3	0.467761	0.609789	0.281968
CEP57	0.113886	0.235072	-0.747981
SPTBN1	0.263621	0.420227	0.538743
RPLP0	0.332325	0.485666	-0.935228
CHID1	0.374163	0.527651	-0.622354
CARHSP1	0.37514	0.528258	-0.659316
SF3A1	0.179744	0.317428	-0.683126
PPA2	0.271644	0.425988	-1.4285
H1-10	0.451744	0.59943	-0.908715
CTSD	0.328838	0.482761	-0.903142
YWHAB	0.475444	0.61514	-0.472867
DNMT1 EIF3G EIF3S4	0.432921	0.579227	-0.646751
NPC2	0.322333	0.478301	-0.981037
LECT2	0.578554	0.708344	0.277321
RPS25	0.432518	0.579227	-0.904066
SNRPA	0.387086	0.537533	0.312497
EMILIN1	0.707826	0.804424	0.20954
HTRA1	0.0123112	0.0762346	2.85241
A0A3Q2I761	0.463812	0.608529	-0.644601
FAU	0.146231	0.274966	-4.578
F6YWS5	0.458298	0.604804	-0.704949
FUBP1	0.670361	0.775531	0.185193
CFI	0.00310381	0.0356938	1.5795
NME1	0.461373	0.608031	-0.652572
EIF4A3	0.488078	0.625277	-0.398134
PDAP1	0.142131	0.269571	0.772661
NONO	0.418233	0.568232	0.34741
GRIN2D	0.0607185	0.160655	2.57189
PDLIM1	0.635749	0.748943	-0.277663
SET	0.88163	0.914774	0.0728071
PABPC1	0.423442	0.572091	-0.687564
APEX1	0.454825	0.601865	-0.577913
MZB1	0.00434106	0.0407132	2.58772
LOC100067491	0.0476489	0.139905	1.91495
CFB	0.661523	0.76899	-0.254098
ANGPTL2	0.381106	0.534323	-0.97601
A0A5F5PJT8	0.872906	0.90963	-0.166914
FSTL3	0.213534	0.360619	0.765182
A0A5F5PGW4	0.0046173	0.0416851	2.60273
RPS3	0.328074	0.48246	0.36083
ITGB1	0.447662	0.594831	-0.55657
STX7	0.937481	0.949273	-0.0476502
ITIH2	0.213927	0.360652	-1.63397
VCP	0.770284	0.847488	0.128935
KTN1	0.385509	0.536724	-0.872796
INHCA	0.192467	0.330824	-6.96159
NDUFV3	0.0253386	0.102296	1.46348
CTHRC1	0.534064	0.671753	0.333097
PPL	0.0499301	0.143292	1.81079
QSOX1	0.655284	0.764498	-0.298841
CDC5L	0.401819	0.55293	-0.794066
PRKCSH	0.835033	0.889656	-0.107872
VASH1	0.806972	0.870989	0.148297
MAP4	0.509784	0.648817	0.231227
IBSP	0.00715253	0.0539792	1.78182
G3BP2	0.52206	0.660092	-0.500125
MDH1	0.622608	0.737962	-0.380469
PRDX2	0.560409	0.694935	-0.408793
DNAJC8	0.572541	0.701872	0.362354
EIF5B	0.856811	0.900631	-0.189732
THBS1	0.729305	0.816865	-0.211295
LAP3	0.411291	0.564042	0.419533
RPL10L	0.885195	0.915522	-0.182523
PDIA6	0.786953	0.858979	-0.155578
RPS14	0.83624	0.889656	0.105692
IGHM	0.654587	0.764498	-0.514192
RPSA	0.22961	0.380452	0.508681
MYL6 MYL6B	0.644218	0.757996	-0.439601
RPL13	0.239293	0.391792	-2.61174
HSP90AA1	0.0146198	0.0789429	1.34522
SOD1	0.801432	0.866946	-0.190381
DLG1	0.314168	0.470733	0.647484
F7CS04	0.827336	0.886039	-0.225958
LOC100059239	0.51995	0.658285	-0.611473
NID1	0.854859	0.900631	0.104046
SCP2	0.744344	0.826479	-0.194168
LNPK	0.416314	0.567451	-1.31657
LPP	0.565187	0.698172	-0.432101
FLNB	0.226344	0.376979	0.444865
P4HB	0.425944	0.573866	0.334432
SEC31A	0.728032	0.816816	0.175703
RPS6	0.846208	0.893813	-0.105153
A0A3Q2H1I9	0.361647	0.51719	-1.3769
DYNC1LI1	0.666361	0.771858	0.302423
EWSR1	0.475683	0.61514	-0.709937
HNRNPM	0.315163	0.470733	0.391563
MYH10	0.65658	0.765086	0.196278
CNN2	0.835779	0.889656	-0.163438
LIMA1	0.791975	0.860622	0.127132
HABP2	0.788604	0.85981	-0.208794
LOC100630171	0.908657	0.930819	-0.191759
RPN1	0.000826067	0.0170307	1.86153
ECM1	0.0233246	0.0971188	1.50895
CCER2	0.373838	0.527651	-2.11677
TCEA1	0.466494	0.609705	0.487201
MXRA5	0.684092	0.784837	-0.264399
CFH	0.4887	0.625277	0.355403
RAN	0.582379	0.711206	0.35324
PROC	0.191793	0.330759	0.697686
CSRP2	0.620214	0.736754	-0.366356
TPM4	0.499744	0.637719	0.369406
SNRPG	0.741615	0.826298	-0.220718
ECM2	0.0410709	0.13449	1.62604
PSMA4	0.270599	0.425399	0.401791
S100A11	0.680382	0.782052	-0.292478
LOC111767785	0.39046	0.541154	0.409714
WDR76	0.63001	0.743997	-0.392401
TXNDC5	0.584573	0.711206	-0.447801
A0A3Q2HK38	0.761367	0.84151	0.134727
LMNB1	0.00386655	0.0404418	1.69217
G6PD	0.257012	0.413607	0.659406
MTHFD1	0.780078	0.854371	0.132652
MATR3	0.571212	0.701872	-0.478332
GRB2	0.965421	0.971455	0.0281139
AMBP	0.0471865	0.13958	1.47352
CAT	0.41707	0.567451	0.379698
S100A13	0.0252659	0.102296	1.81991
LRRC49	0.924883	0.939457	0.127325
ACTB	0.357213	0.512731	0.438883
RPL24	0.296907	0.45262	0.437275
A0A5F5PN84	0.380379	0.534079	0.532329
CS	0.121467	0.246462	0.773046
PTGES3	0.0196881	0.0916777	1.6024
FKBP7	0.559414	0.694935	0.390725
APCDD1L	0.0467859	0.13958	1.77944
PSMA7	0.362849	0.517743	0.468114
ERP44	0.290435	0.447783	0.604657
CLEC3B	0.480645	0.619898	0.336575
TUBA1B	0.00150634	0.0246631	2.08065
COL14A1	0.617118	0.735063	0.292285
ITGA3	0.835892	0.889656	-0.229026
F6PJF0	0.759363	0.840258	-0.217633
PPP1R12A	0.254871	0.412405	0.486731
STMN2	0.295972	0.45262	0.794164
THSD4	0.618083	0.735305	-0.426922
MOSPD2	0.427706	0.575437	0.644679
CFD	0.775986	0.851821	0.187883
COL11A1	0.626409	0.741558	-0.465416
RPS16	0.961398	0.968415	0.0276864
ASPN	0.775624	0.851821	0.18803
A0A3Q2HMJ3	0.677197	0.780548	0.302732
RPL35	0.778465	0.853572	0.372421
RAB7A	0.86873	0.908996	-0.124525
PDCD10	0.339744	0.494266	0.455263
LAMC1	0.277452	0.433686	0.534131
LOC100067916	0.677929	0.780548	-0.59183
COL3A1	0.0444126	0.138843	1.4557
COL4A1	0.159177	0.289713	0.516811
EIF5A2	0.793686	0.861461	-0.20961
LOC100067869	0.000748694	0.0170307	1.66869
ETFB	0.554246	0.690841	0.30898
RPL4	0.802488	0.867118	0.509442
PRDX4	0.0127194	0.0763164	2.08009
A0A3Q2H6K9	0.0906715	0.204575	2.38707
GORASP2	0.953633	0.962601	0.0522929
LAMB2	0.817339	0.876304	0.16493
HRG	0.244779	0.398074	0.706906
A0A3Q2HCC9	0.792022	0.860622	-0.298326
RAD23B	0.680855	0.782052	0.233071
FBLN2	0.325113	0.480213	-3.77809
TPR	0.197002	0.336821	0.593126
KAZALD1	0.871356	0.908996	-0.18089
DCX	0.476925	0.615922	0.508881
JCHAIN	0.00576499	0.0476777	1.89548
LOC100059533	0.593309	0.718216	0.277913
A0A3Q2GXZ7	0.396696	0.54675	0.431057
NUMA1	0.214517	0.361017	0.552938
VCAN	0.00684837	0.0524921	1.9705
TNNC1	0.356917	0.512731	1.74228
ANK1	0.0152704	0.0799727	2.16449
CORO1A	0.0330531	0.11782	2.48028
CCT8	0.181531	0.318256	0.711834
CCT4	0.467062	0.609705	0.410801
LOC100060734	0.837503	0.889757	-0.222346
LMNB2	0.10981	0.230999	0.79757
STMN3	0.131491	0.255578	1.38364
A0A5F5PYK8	0.301795	0.457667	0.451677
PLG	0.0208606	0.0926637	1.79634
SUB1	0.387291	0.537533	0.417362
CENPH	0.146307	0.274966	1.47045
ANP32A	0.88117	0.914774	-0.159453
WASF2	0.248192	0.40227	0.632739
CAPN1	0.440293	0.588275	0.39385
DNAJB11	0.00198517	0.0290557	1.73191
IGHM	0.00619623	0.0502988	1.84152
EDF1	0.287154	0.443826	0.535529
PODN	0.0423705	0.136433	1.67303
FKBP3	0.218276	0.365432	0.511502
HIPK1	0.481425	0.620075	0.442967
BGN	0.0254203	0.102296	1.55759
CKB	0.286981	0.443826	0.495894
RUVBL2	0.0290851	0.109657	1.96955
F7A4V1	0.886254	0.915638	-0.156161
H1-4	0.810489	0.871862	0.175216
TRA2A	0.0472746	0.13958	1.38618
F2	0.382931	0.535548	0.596855
FETUB	0.709683	0.805586	0.247408
A0A5F5PG92	0.12391	0.248016	2.47775
RPL13A	0.861445	0.90442	-0.187051
THY1	0.0131406	0.0770325	1.51607
PSMB6	0.921003	0.93849	-0.106284
APP	0.262584	0.420227	0.724635
TAGLN2	0.862288	0.90442	0.143404
STK26	0.316878	0.472383	0.702195
QDPR	0.143564	0.270865	0.725174
NUP35	0.085633	0.196956	0.773466
PDLIM2	0.102219	0.223401	1.92328
RRBP1	0.192087	0.330759	0.56401
ITIH1	0.00507321	0.044552	1.58827
ANXA6	0.153985	0.285816	0.713004
CLINT1	0.351699	0.507077	0.652143
ALPL	0.290642	0.447783	0.528653
APOH	0.473888	0.614464	0.42672
ATP5F1A	0.156816	0.287993	0.616446
ALDH9A1	0.591432	0.717319	0.375378
PTPN11	0.749662	0.830474	0.282593
RPL5	0.838177	0.889757	0.169865
A1BG	0.131493	0.255578	0.695644
KRT2	0.396762	0.54675	0.622341
MACROH2A1	0.711388	0.805628	0.288458
PDLIM5	0.347955	0.502429	0.504742
PROS1	0.0447056	0.13909	1.4947
IMMT	0.12618	0.250086	0.696667
SND1	0.416884	0.567451	0.510252
TF	0.544245	0.681895	0.518738
INHBA	0.856074	0.900631	-0.274307
DDX5 POLG2	0.0873771	0.199697	1.77683
MYH9	0.0131577	0.0770325	1.45513
RPL27A	0.919204	0.937646	-0.137823
RHOC	0.121058	0.246462	0.890025
DLAT	0.422149	0.571142	0.560936
VDAC2	0.0399518	0.131718	1.62494
PROZ	0.314843	0.470733	0.832315
C3	0.165638	0.297964	0.731221
PA2G4	0.136364	0.263455	0.741521
TAX1BP3	0.514098	0.652587	0.51323
CA2	0.26566	0.421392	0.622757
RPS10	0.846624	0.893813	0.221237
LCP1	0.05123	0.14428	1.7747
HSPA5	0.0742746	0.180889	0.737893
FBLN1	0.0293461	0.109657	1.502
PCOLCE	0.0954535	0.212025	0.906732
RPL22	0.327101	0.482412	0.603253
F9	0.172653	0.30943	0.792016
VASP	0.0534439	0.146667	0.861647
H2AZ2	0.307556	0.465673	0.630311
SERPINF1	0.113369	0.234507	0.882565
THBS2	0.177662	0.314902	0.753924
COL5A1	0.155422	0.286523	0.955083
SPP1	0.0549286	0.149468	1.38615
A0A3Q2LCW0	0.14232	0.269571	1.56899
A0A3Q2I0Z7	0.365296	0.519447	0.660281
PRPF6	0.605364	0.728014	0.537047
LASP1	0.235139	0.386084	0.706284
PAWR	0.286838	0.443826	0.728976
HBB	0.0191522	0.0906913	1.55043
MYH2	0.889412	0.917284	0.278636
CTSV	0.113028	0.234303	0.932735
TRIM65	0.48511	0.62399	0.584727
SERPIND1	0.0175942	0.0867142	1.29123
HAGH	0.293489	0.450731	0.663256
MYL3	0.270828	0.425399	1.95047
TTR	0.201904	0.34338	0.875145
MFRP	0.124724	0.248016	1.37636
RPL3	0.599087	0.724303	0.497413
A0A3Q2I854	0.10823	0.230727	0.939016
SNCA	0.601299	0.726068	0.509459
FGA	0.0100976	0.0668098	1.42884
FKBP2	0.0201693	0.0920363	1.49863
PGRMC1	0.00647782	0.0513516	1.24799
YWHAZ	0.129411	0.254087	0.867969
PPIB	0.0224832	0.0952578	1.44344
FAH	0.152838	0.284473	1.63817
F6R013	0.0908515	0.204575	1.25916
EIF4E	0.924941	0.939457	0.174277
RPL18	0.183242	0.320093	0.779203
LOC100061663	0.0978679	0.215354	2.8379
ALDOA	0.122206	0.246507	0.870665
AFP	0.0509042	0.14428	0.92653
WDR5	0.699372	0.801416	-0.454283
GSR	0.121245	0.246462	0.974092
RPS4X	0.021454	0.0940195	1.30391
TMOD1	0.729766	0.816865	0.465817
MDH2	0.0674984	0.170726	0.871609
SUCLG1	0.139109	0.266097	0.811788
ASPH	0.157823	0.289292	0.829079
NID2	0.184621	0.321765	0.84614
HMGB3	0.243884	0.397287	0.840669
A0A3Q2LKP7	0.707662	0.804424	0.487254
TUBA1A	0.0153627	0.0799727	1.37398
OSTF1	0.269983	0.425399	0.791988
CHTOP	0.221974	0.370981	0.921897
KNG1	0.200266	0.341193	0.875636
ACP1	0.0079286	0.0580229	1.24739
HBA	0.677004	0.780548	0.567002
YBX3	0.049989	0.143292	0.986018
DPT	0.0595445	0.158895	1.23689
VDAC1	0.109598	0.230999	1.38067
TGM2	0.00527619	0.0459171	3.86749
WDR1	0.14923	0.27903	0.864201
CP	0.0473211	0.13958	0.966737
AHCY	0.0931946	0.209363	1.38645
SERPING1	0.234741	0.386084	0.825677
KRT1 KRT2C	0.0754376	0.182239	1.00593
BLVRB	0.363827	0.518373	0.784656
A0A3Q2H3M7	0.109373	0.230999	1.37621
MYL1	0.428797	0.576103	1.63822
CANX	0.324568	0.480142	0.811911
FAM185A	0.134909	0.261691	-3.12007
A0A3Q2LHX2	0.0798716	0.189345	1.18737
C4BPA	0.285937	0.443826	1.57728
FLOT2	0.0588727	0.157537	1.26244
F10	0.0743404	0.180889	1.19533
MXRA8	0.257327	0.413607	1.36911
RPS8	0.06162	0.161017	0.930003
CCT5	0.0946388	0.211134	0.943686
A0A3Q2HR98	0.123765	0.248016	1.23613
MRPL41	0.3086	0.466522	1.39956
ALDOC	0.0681717	0.171275	1.00215
HMGB2	0.0493359	0.14269	1.27137
RPL10A	0.29753	0.45262	0.866147
A0A5F5PJ67	0.103341	0.224361	1.28713
FGB	0.122233	0.246507	0.93004
SAFB	0.0438906	0.137892	1.20613
FKBP1A	0.869996	0.908996	0.497564
A0A5F5PPB8	0.0573133	0.154219	1.24948
PYCR3	0.18141	0.318256	1.28849
H2AC5	0.19861	0.33897	0.950657
SFRP2	0.182816	0.319928	1.22904
SAA1	0.531873	0.669869	0.851961
IKBIP	0.223743	0.373291	1.00597
DDX42	0.1217	0.246462	-1.59255
C9	0.165065	0.297487	0.99385
C3	0.0218016	0.0940195	-2.87928
A0A3Q2GXU9	0.0128983	0.0765599	1.03074
DRA	0.187423	0.324464	1.23478
ACTC1	0.297137	0.45262	0.957896
APOA1	0.0204661	0.0920363	1.05358
KRT42 KRT17	0.060952	0.160655	1.12777
SPP2	0.333716	0.486963	1.01001
TXN	0.0488065	0.142513	1.02795
IGHM	0.0878048	0.200038	1.20339
RAP1B	0.013557	0.0779529	1.17006
TAGLN	0.138912	0.266097	1.01765
ITIH4	0.0204843	0.0920363	1.14622
SPTB	0.240891	0.39374	1.23899
H1-5	0.646093	0.759277	0.874415
MDK	0.547592	0.6852	0.929913
SPTA1	0.0250983	0.102296	1.16286
ATP6V1B2	0.0143958	0.0789429	1.05178
HPX	0.0458575	0.13958	1.15288
A0A3Q2HD35	0.0283967	0.109424	1.06568
DCN	0.0756782	0.182239	1.05802
F6SD71	0.137192	0.264418	1.04796
MVP	0.00851261	0.0609124	1.11429
A0A3Q2H0E7	0.0149302	0.0792451	1.07501
A0A5F5PTF6	0.00460038	0.0416851	-2.31629
PCSK1N	0.0616733	0.161017	1.11023
HSPG2	0.0220119	0.0945044	1.10894
SEC14L2	0.0969076	0.213728	1.10766
KRT10A	0.102717	0.223984	1.09725
