# Supplementary material for: Inflammation and response to bacterial infection as potential drivers of equine odontoclastic tooth resorption and hypercementosis: A proteomics insight
Source: Equine Vet J. 2025 Jan 8;57(4):977–90. doi: 10.1111/evj.14469 (PMC12135756; doi:10.1111/evj.14469)
Supplement: Supplementary file 2 — Table S2. Summary of ingenuity pathway analysis results. [file EVJ-57-977-s001.xlsx]

## Sheet: Sheet1
#VALUE!
Table S2: Summary of Ingenuity Pathway Analysis results.
Canonical Pathways
Ingenuity Canonical Pathways	-log(p-value)	zScore	Ratio	Molecules
3-phosphoinositide Biosynthesis	0		0.0526	PPFIBP2
3-phosphoinositide Degradation	0		0.0526	PPFIBP2
ABRA Signaling Pathway	0		0.0417	ACTN1
Apoptotic execution phase	0		0.0455	LMNB1
B Cell Receptor Signaling	0		0.0556	JCHAIN
C-type lectin receptors (CLRs)	0		0.037	UBE2M
CLEAR Signaling Pathway	0		0.0357	YWHAQ
CTLA4 Signaling in Cytotoxic T Lymphocytes	0		0.05	CLTA
Calcium Signaling	0		0.037	CALR
Cardiac Hypertrophy Signaling	0		0.0417	HSPB1
Cell Cycle Checkpoints	0		0.0233	YWHAQ
Chronic Myeloid Leukemia Signaling	0		0.0294	HSP90B1
Collagen biosynthesis and modifying enzymes	0		0.0526	COL12A1,COL22A1
Colorectal Cancer Metastasis Signaling	0		0.0417	MMP2
D-myo-inositol (1,4,5,6)-Tetrakisphosphate Biosynthesis	0		0.0556	PPFIBP2
D-myo-inositol (3,4,5,6)-tetrakisphosphate Biosynthesis	0		0.0556	PPFIBP2
D-myo-inositol-5-phosphate Metabolism	0		0.0455	PPFIBP2
DHCR24 Signaling Pathway	0		0.0357	ALB
Deubiquitination	0		0.0244	UCHL1
Docosahexaenoic Acid (DHA) Signaling	0		0.0417	ALB
EIF2 Signaling	0		0.0135	EIF3D
Ephrin A Signaling	0		0.0556	ILK
Epithelial Adherens Junction Signaling	0		0.0323	YWHAQ
Estrogen Receptor Signaling	0		0.0526	HSP90B1,MMP2,SOD2
Eukaryotic Translation Initiation	0		0.0149	EIF3D
Fcgamma receptor (FCGR) dependent phagocytosis	0		0.0435	WASL
G-Protein Coupled Receptor Signaling	0		0.027	MYLK
GP6 Signaling Pathway	0		0.0465	COL12A1,COL22A1
HOTAIR Regulatory Pathway	0		0.0556	MMP2
Hedgehog 'off' state	0		0.0435	TUBA1B
Inhibition of ARE-Mediated mRNA Degradation Pathway	0		0.04	YWHAQ
Microautophagy Signaling Pathway	0		0.0517	COL12A1,COL22A1,HSPA8
Mitochondrial Dysfunction	0		0.0408	PDHX,SOD2
Multiple Sclerosis Signaling Pathway	0		0.0435	SLC4A1
Neddylation	0		0.0312	UBE2M
Netrin Signaling	0		0.037	WASL
Neuroinflammation Signaling Pathway	0		0.0417	SOD2
Neurovascular Coupling Signaling Pathway	0		0.0556	CTH
Opioid Signaling Pathway	0		0.0526	CLTA
PPARα/RXRα Activation	0		0.0526	HSP90B1
Pancreatic Secretion Signaling Pathway	0		0.0435	ARHGEF11
Parkinson's Signaling Pathway	0		0.0476	TUBA1B,UCHL1
Pathogen Induced Cytokine Storm Signaling Pathway	0		0.0488	COL12A1,COL22A1
Processing of Capped Intron-Containing Pre-mRNA	0	-2.23607	0.0526	DDX39B,HNRNPH1,HNRNPH2,HSPA8,SRRM1
Protein Kinase A Signaling	0		0.0364	MYLK,YWHAQ
Protein folding	0		0.0417	TUBA1B
RAF/MAP kinase cascade	0		0.0465	FGF23,FN1
RHO GTPases Activate Formins	0		0.0385	TUBA1B
Role of Osteoclasts in Rheumatoid Arthritis Signaling Pathway	0		0.0556	COL12A1,COL22A1,MMP2
SNARE Signaling Pathway	0		0.0476	HSPA8
SRP-dependent cotranslational protein targeting to membrane	0		0.0328	RPN1,SSR4
Selenoamino acid metabolism	0		0.0167	CTH
Sensory processing of sound by inner hair cells of the cochlea	0		0.0455	TRIOBP
Sensory processing of sound by outer hair cells of the cochlea	0		0.0526	TRIOBP
Signaling by the B Cell Receptor (BCR)	0		0.0385	SH3KBP1
Superpathway of Inositol Phosphate Compounds	0		0.04	PPFIBP2
Systemic Lupus Erythematosus Signaling	0		0.0303	JCHAIN
TP53 Regulates Metabolic Genes	0		0.0526	YWHAQ
The citric acid (TCA) cycle and respiratory electron transport	0		0.0556	PDHX
Tight Junction Signaling	0		0.0278	MYLK
Xenobiotic Metabolism Signaling	0		0.0526	HSP90B1
mTOR Signaling	0		0.0244	EIF3D
p70S6K Signaling	0		0.0526	YWHAQ
Beta-catenin independent WNT signaling	0.192		0.0588	CLTA
CSDE1 Signaling Pathway	0.192		0.0588	FN1
NIK-->noncanonical NF-kB signaling	0.192		0.0588	UBE2M
Semaphorin interactions	0.192		0.0588	ARHGEF11
Signaling by VEGF	0.192		0.0588	HSPB1
Synaptic Long Term Depression	0.192		0.0588	CTH
Apelin Cardiomyocyte Signaling Pathway	0.207		0.0625	MYLK
Apoptosis Signaling	0.207		0.0625	DIABLO
CXCR4 Signaling	0.207		0.0625	ARHGEF11
Formation of Fibrin Clot (Clotting Cascade)	0.207		0.0625	A2M
Granulocyte Adhesion and Diapedesis	0.207		0.0625	MMP2
NAD Signaling Pathway	0.207		0.0625	SOD2
XBP1(S) activates chaperone genes	0.207		0.0625	DNAJB11
Coagulation System	0.224		0.0667	A2M
Complement System	0.224		0.0667	CFI
Detoxification of Reactive Oxygen Species	0.224		0.0667	SOD2
IGF-1 Signaling	0.224		0.0667	YWHAQ
Ion channel transport	0.224		0.0667	STOM
Keratinization	0.224		0.0667	PI3
Mechanisms of Viral Exit from Host Cells	0.224		0.0667	LMNB1
RHO GTPases Activate WASPs and WAVEs	0.224		0.0667	WASL
Striated Muscle Contraction	0.224		0.0667	TMOD3
Collagen chain trimerization	0.233		0.0606	COL12A1,COL22A1
RNA Polymerase II Transcription	0.233		0.0606	DDX39B,SRRM1
Aggrephagy	0.243		0.0714	TUBA1B
Human Embryonic Stem Cell Pluripotency	0.243		0.0714	HSP90B1
Iron uptake and transport	0.243		0.0714	LCN2
VEGF Signaling	0.243		0.0714	ACTN1
Xenobiotic Metabolism CAR Signaling Pathway	0.243		0.0714	HSP90B1
Xenobiotic Metabolism PXR Signaling Pathway	0.243		0.0714	HSP90B1
Extracellular matrix organization	0.245		0.06	FN1,ITGA6,ITGB4
Mitotic Metaphase and Anaphase	0.245		0.06	LMNB1,TMPO,TUBA1B
MicroRNA Biogenesis Signaling Pathway	0.246		0.0625	HSP90B1,HSPA8
Thrombin Signaling	0.26		0.0645	ARHGEF11,MYLK
Ribonucleotide Reductase Signaling Pathway	0.264		0.0769	MMP2
Signaling by NTRK1 (TRKA)	0.264		0.0769	CLTA
WNT/β-catenin Signaling	0.264		0.0769	ILK
p75 NTR receptor-mediated signalling	0.264		0.0769	ARHGEF11
tRNA Charging	0.264		0.0769	FARSB
RAR Activation	0.274		0.0667	MMP2,TGM2
Sirtuin Signaling Pathway	0.279		0.0638	SOD2,TRIM28,TUBA1B
Amyotrophic Lateral Sclerosis Signaling	0.288		0.0833	SSR4
CCR3 Signaling in Eosinophils	0.288		0.0833	MYLK
HEY1 Signaling Pathway	0.288		0.0833	MMP2
Neuroprotective Role of THOP1 in Alzheimer's Disease	0.288		0.0833	CTSG
RHO GTPases activate PKNs	0.288		0.0833	YWHAQ
Synaptogenesis Signaling Pathway	0.305		0.0667	HSPA8,MAP1B,WASL
Agranulocyte Adhesion and Diapedesis	0.306		0.0714	FN1,MMP2
Insulin Secretion Signaling Pathway	0.306		0.0714	PDHX,SSR4
Signaling by MET	0.306		0.0714	FN1,SH3KBP1
ATM Signaling	0.314		0.0909	TRIM28
Androgen Signaling	0.314		0.0909	CALR
Class A/1 (Rhodopsin-like receptors)	0.314		0.0909	ANXA1
G alpha (i) signalling events	0.314		0.0909	ANXA1
G alpha (q) signalling events	0.314		0.0909	ANXA1
GNRH Signaling	0.314		0.0909	MMP2
PPAR Signaling	0.314		0.0909	HSP90B1
Sumoylation Pathway	0.314		0.0909	SERBP1
Xenobiotic Metabolism AHR Signaling Pathway	0.314		0.0909	HSP90B1
ROBO SLIT Signaling Pathway	0.342		0.0769	MMP2,WASL
Remodeling of Epithelial Adherens Junctions	0.342		0.0769	ACTN1,TUBA1B
Agrin Interactions at Neuromuscular Junction	0.344		0.1	UTRN
Coronavirus Replication Pathway	0.344		0.1	TUBA1B
Corticotropin Releasing Hormone Signaling	0.344		0.1	CTH
Endosomal Sorting Complex Required For Transport (ESCRT)	0.344		0.1	MVB12A
G alpha (12/13) signalling events	0.344		0.1	ARHGEF11
Glioma Invasiveness Signaling	0.344		0.1	MMP2
HIPPO signaling	0.344		0.1	YWHAQ
Integrin signaling	0.344		0.1	FN1
Mitotic Roles of Polo-Like Kinase	0.344		0.1	HSP90B1
RHO GTPases activate PAKs	0.344		0.1	MYLK
VDR/RXR Activation	0.344		0.1	SERPINB1
Regulation of eIF4 and p70S6K Signaling	0.347		0.0714	EIF3D,ITGA6,ITGB4
Dilated Cardiomyopathy Signaling Pathway	0.362		0.08	ILK,UTRN
Role of Tissue Factor in Cancer	0.362		0.08	ITGA6,MMP2
CDK5 Signaling	0.378		0.111	ITGA6
Cytoprotection by HMOX1	0.378		0.111	ALB
Nitric Oxide Signaling in the Cardiovascular System	0.378		0.111	HSP90B1
Relaxin Signaling	0.378		0.111	CTH
Signaling by EGFR	0.378		0.111	SH3KBP1
Signaling by Retinoic Acid	0.378		0.111	PDHX
UFMylation Signaling Pathway	0.378		0.111	RPN1
Cilium Assembly	0.379		0.075	DCTN2,DCTN3,TUBA1B
Integrin cell surface interactions	0.379		0.075	FBN1,FN1,ITGA6
Leukocyte Extravasation Signaling	0.379		0.075	ACTN1,MMP2,WASL
Role of Osteoblasts in Rheumatoid Arthritis Signaling Pathway	0.383		0.0833	CTSG,MMP2
Serotonin Receptor Signaling	0.396		0.0769	MMP2,MYLK,TGM2
Cargo recognition for clathrin-mediated endocytosis	0.405		0.087	CLTA,SH3KBP1
MAPK6/MAPK4 signaling	0.405		0.087	HSPB1,MMP2
Pulmonary Healing Signaling Pathway	0.405		0.087	ELANE,MMP2
RAC Signaling	0.405		0.087	ITGA6,ITGB4
Semaphorin Neuronal Repulsive Signaling Pathway	0.405		0.087	ITGA6,ITGB4
Cellular Effects of Sildenafil (Viagra)	0.414		0.0789	HSP90B1,MYLK,SOD2
IL-4 Signaling	0.414		0.0789	COL12A1,COL22A1,TGM2
Intra-Golgi and retrograde Golgi-to-ER traffic	0.414		0.0789	DCTN2,DCTN3,TUBA1B
Phagosome Maturation	0.414		0.0789	CALR,CTSG,TUBA1B
BEX2 Signaling Pathway	0.417		0.125	MMP2
Chaperone Mediated Autophagy	0.417		0.125	HSPA8
Crosstalk between Dendritic Cells and Natural Killer Cells	0.417		0.125	FSCN1
Generic Transcription Pathway	0.417		0.125	TRIM28
Glyoxylate metabolism and glycine degradation	0.417		0.125	PDHX
Induction of Apoptosis by HIV1	0.417		0.125	DIABLO
Lymphotoxin β Receptor Signaling	0.417		0.125	DIABLO
Macrophage Alternative Activation Signaling Pathway	0.417		0.125	JCHAIN
Macropinocytosis Signaling	0.417		0.125	ITGB4
Mitochondrial biogenesis	0.417		0.125	SOD2
Netrin-1 signaling	0.417		0.125	WASL
PIP3 activates AKT signaling	0.417		0.125	FGF23
Pyroptosis	0.417		0.125	ELANE
RHO GTPases activate IQGAPs	0.417		0.125	TUBA1B
Sleep NREM Signaling Pathway	0.417		0.125	YWHAQ
Telomerase Signaling	0.417		0.125	HSP90B1
Th17 Activation Pathway	0.417		0.125	HSP90B1
Huntington's Disease Signaling	0.425		0.0755	CLTA,HSPA1A/HSPA1B,HSPA8,TGM2
Assembly of collagen fibrils and other multimeric structures	0.433		0.0811	COL12A1,ITGA6,ITGB4
Collagen degradation	0.453		0.0833	COL12A1,ELANE,MMP2
Gap Junction Signaling	0.453		0.0833	CTH,HSPA8,TUBA1B
Mitotic G2-G2/M phases	0.453		0.0833	DCTN2,DCTN3,TUBA1B
14-3-3-mediated Signaling	0.456		0.0952	TUBA1B,YWHAQ
Complement cascade	0.456		0.0952	CFI,ELANE
Protein Sorting Signaling Pathway	0.456		0.0952	CLTA,SNX5
Spliceosomal Cycle	0.456		0.0952	DDX39B,HSPA8
Class I MHC mediated antigen processing and presentation	0.458	1	0.0784	CALR,S100A8,S100A9,UBE2M
Carboxyterminal post-translational modifications of tubulin	0.463		0.143	TUBA1B
Dissolution of Fibrin Clot	0.463		0.143	ANXA2
ERK5 Signaling	0.463		0.143	YWHAQ
Endocannabinoid Cancer Inhibition Pathway	0.463		0.143	MMP2
Fatty Acid β-oxidation I	0.463		0.143	ECHS1
Granzyme B Signaling	0.463		0.143	LMNB1
Lipid Antigen Presentation by CD1	0.463		0.143	CALR
NF-κB Activation by Viruses	0.463		0.143	ITGA6
Ovarian Cancer Signaling	0.463		0.143	MMP2
Prostate Cancer Signaling	0.463		0.143	HSP90B1
Role of JAK family kinases in IL-6-type Cytokine Signaling	0.463		0.143	HSP90B1
SUMOylation of transcription cofactors	0.463		0.143	TRIM28
Transcriptional Regulation by MECP2	0.463		0.143	RBFOX1
Ephrin Receptor Signaling	0.474		0.0857	ITGA6,ITGB4,WASL
Dendritic Cell Maturation	0.484		0.1	FSCN1,JCHAIN
Granzyme A Signaling	0.484		0.1	FN1,LMNB1
Virus Entry via Endocytic Pathways	0.484		0.1	CLTA,ITGB4
HIF1α Signaling	0.495		0.0882	HSPA1A/HSPA1B,HSPA8,MMP2
Pulmonary Fibrosis Idiopathic Signaling Pathway	0.497	1.34164	0.0781	COL12A1,COL22A1,FN1,ILK,MMP2
Eicosanoid Signaling	0.514		0.105	HSPB1,MMP2
IL-8 Signaling	0.514		0.105	AZU1,MMP2
Activation of NMDA receptors and postsynaptic events	0.518		0.167	TUBA1B
Cell Cycle: G2/M DNA Damage Checkpoint Regulation	0.518		0.167	YWHAQ
FGF Signaling	0.518		0.167	FGF23
Growth Hormone Signaling	0.518		0.167	A2M
Isoleucine Degradation I	0.518		0.167	ECHS1
Kinesins	0.518		0.167	TUBA1B
PEDF Signaling	0.518		0.167	SOD2
Signaling by FGFR1	0.518		0.167	FGF23
Superpathway of Methionine Degradation	0.518		0.167	CTH
COPI-mediated anterograde transport	0.518		0.0909	DCTN2,DCTN3,TUBA1B
RHOGDI Signaling	0.532		0.0851	ARHGEF11,ITGA6,ITGB4,WASL
Natural Killer Cell Signaling	0.542		0.0938	HSPA1A/HSPA1B,HSPA8,WASL
Role of Macrophages, Fibroblasts and Endothelial Cells in Rheumatoid Arthritis	0.542		0.0938	FN1,JCHAIN,MIF
Circadian Rhythm Signaling	0.547		0.111	CIRBP,CTH
Mitotic Prophase	0.547		0.111	LMNB1,TMPO
Regulation of the Epithelial Mesenchymal Transition by Growth Factors Pathway	0.547		0.111	FGF23,MMP2
Axonal Guidance Signaling	0.566		0.08	ARHGEF11,ITGA6,ITGB4,MMP2,TUBA1B,WASL
Reelin Signaling in Neurons	0.568		0.0968	ARHGEF11,MAP1B,WASL
Death Receptor Signaling	0.582		0.118	DIABLO,HSPB1
HER-2 Signaling in Breast Cancer	0.582		0.118	ITGB4,MMP2
Regulation of the Epithelial-Mesenchymal Transition Pathway	0.582		0.118	FGF23,MMP2
TEC Kinase Signaling	0.582		0.118	ITGA6,ITGB4
Antigen Presentation Pathway	0.584		0.2	CALR
Antiproliferative Role of Somatostatin Receptor 2	0.584		0.2	CTH
Ceramide Signaling	0.584		0.2	DIABLO
Endometrial Cancer Signaling	0.584		0.2	ILK
FOXO-mediated transcription	0.584		0.2	YWHAQ
Protein methylation	0.584		0.2	HSPA8
Signaling by FGFR3	0.584		0.2	FGF23
Signaling by FGFR4	0.584		0.2	FGF23
Valine Degradation I	0.584		0.2	ECHS1
p38 MAPK Signaling	0.584		0.2	HSPB1
Hepatic Fibrosis / Hepatic Stellate Cell Activation	0.585		0.0847	A2M,COL12A1,COL22A1,FN1,MMP2
L1CAM interactions	0.595		0.1	CLTA,HSPA8,TUBA1B
FAK Signaling	0.596	-1	0.0909	ITGA6,ITGB4,MMP2,WASL
Activin Inhibin Signaling Pathway	0.621		0.125	JCHAIN,MMP2
EPH-Ephrin signaling	0.623		0.103	CLTA,MMP2,WASL
Histone Modification Signaling Pathway	0.623		0.103	MMP2,TGM2,YWHAQ
Mitotic Prometaphase	0.623		0.103	DCTN2,DCTN3,TUBA1B
Cardiac Hypertrophy Signaling (Enhanced)	0.642		0.0952	FGF23,HSPB1,ITGA6,ITGB4
Sertoli Cell-Sertoli Cell Junction Signaling	0.642	1	0.0952	A2M,ACTN1,ITGA6,TUBA1B
Ferroptosis Signaling Pathway	0.663		0.133	CTH,HSPB1
IL-17A Signaling in Fibroblasts	0.663		0.133	FN1,LCN2
Translocation of SLC2A4 (GLUT4) to the plasma membrane	0.663		0.133	TUBA1B,YWHAQ
Response to elevated platelet cytosolic Ca2+	0.667	2.23607	0.0909	A2M,ACTN1,ALB,FN1,MANF
Acute Phase Response Signaling	0.667	1	0.0976	A2M,ALB,FN1,SOD2
Branched-chain amino acid catabolism	0.669		0.25	ECHS1
Communication between Innate and Adaptive Immune Cells	0.669		0.25	JCHAIN
Cysteine Biosynthesis III (mammalia)	0.669		0.25	CTH
Erythrocytes take up carbon dioxide and release oxygen	0.669		0.25	SLC4A1
Erythrocytes take up oxygen and release carbon dioxide	0.669		0.25	SLC4A1
GPER1 signaling	0.669		0.25	FN1
Metabolism of Angiotensinogen to Angiotensins	0.669		0.25	CTSG
Metabolism of nitric oxide: NOS3 activation and regulation	0.669		0.25	WASL
NFE2L2 regulates pentose phosphate pathway genes	0.669		0.25	PGD
PI3K Cascade	0.669		0.25	FGF23
Pentose Phosphate Pathway	0.669		0.25	PGD
Pentose phosphate pathway	0.669		0.25	PGD
Primary Immunodeficiency Signaling	0.669		0.25	JCHAIN
Superoxide Radicals Degradation	0.669		0.25	SOD2
Transport of inorganic cations/anions and amino acids/oligopeptides	0.669		0.25	SLC4A1
Breast Cancer Regulation by Stathmin1	0.685		0.111	ARHGEF11,MMP2,TUBA1B
NRF2-mediated Oxidative Stress Response	0.685		0.111	DNAJB11,HSP90B1,SOD2
Hepatic Fibrosis Signaling Pathway	0.693		0.1	ITGA6,ITGB4,MYLK,SOD2
Oxytocin Signaling Pathway	0.718		0.115	CTH,HSPB1,MYLK
RHOA Signaling	0.721	-1	0.103	ARHGEF11,MYLK,SEPTIN8,SEPTIN9
Wound Healing Signaling Pathway	0.735	2.23607	0.0962	COL12A1,COL22A1,FN1,ITGA6,ITGB4
Elastic fibre formation	0.76		0.154	FBN1,FN1
Hypoxia Signaling in the Cardiovascular System	0.76		0.154	HSP90B1,UBE2M
Inhibition of Matrix Metalloproteases	0.76		0.154	A2M,MMP2
Macrophage Classical Activation Signaling Pathway	0.76		0.154	BPI,PDHX
Role of Chondrocytes in Rheumatoid Arthritis Signaling Pathway	0.76		0.154	FN1,MMP2
Signaling by TGF-beta Receptor Complex	0.76		0.154	FBN1,UBE2M
ILK Signaling	0.778	0	0.108	ACTN1,FN1,ILK,ITGB4
Airway Inflammation in Asthma	0.781		0.333	ELANE
Allograft Rejection Signaling	0.781		0.333	JCHAIN
Asparagine N-linked glycosylation	0.781		0.333	CALR
Autoimmune Thyroid Disease Signaling	0.781		0.333	JCHAIN
EGR2 and SOX10-mediated initiation of Schwann cell myelination	0.781		0.333	UTRN
Mitochondrial Fatty Acid Beta-Oxidation	0.781		0.333	ECHS1
RNA Polymerase I Transcription	0.781		0.333	CAVIN1
Receptor-type tyrosine-protein phosphatases	0.781		0.333	PPFIBP2
SPINK1 Pancreatic Cancer Pathway	0.781		0.333	ELANE
Sulfur amino acid metabolism	0.781		0.333	CTH
Trafficking and processing of endosomal TLR	0.781		0.333	HSP90B1
DNA Damage/Telomere Stress Induced Senescence	0.816		0.167	EP400,LMNB1
Signaling by FGFR2	0.816		0.167	FGF23,HNRNPH1
Glucocorticoid Receptor Signaling	0.824		0.0968	A2M,ANXA1,HSP90B1,HSPA1A/HSPA1B,HSPA8,MMP2
BAG2 Signaling Pathway	0.832		0.13	ANXA2,HSPA1A/HSPA1B,HSPA8
Regulation of Actin-based Motility by Rho	0.842		0.114	ITGA6,ITGB4,MYLK,WASL
Actin Nucleation by ARP-WASP Complex	0.874		0.136	ITGA6,ITGB4,WASL
Cellular response to heat stress	0.874		0.136	HSPA1A/HSPA1B,HSPA8,HSPB1
Senescence Pathway	0.874		0.136	EP400,PDHX,SOD2
Bladder Cancer Signaling	0.879		0.182	FGF23,MMP2
HGF Signaling	0.879		0.182	ITGA6,ITGB4
Late endosomal microautophagy	0.879		0.182	HSPA8,MVB12A
WNT/SHH Axonal Guidance Signaling Pathway	0.879		0.182	ILK,YWHAQ
Molecular Mechanisms of Cancer	0.896	-0.447214	0.109	ARHGEF11,DIABLO,ITGA6,ITGB4,MMP2
Hematopoiesis from Pluripotent Stem Cells	0.945		0.5	JCHAIN
MIF Regulation of Innate Immunity	0.945		0.5	MIF
MIF-mediated Glucocorticoid Regulation	0.945		0.5	MIF
Metabolism of porphyrins	0.945		0.5	ALB
Neurotransmitter release cycle	0.945		0.5	LIN7C
Pentose Phosphate Pathway (Oxidative Branch)	0.945		0.5	PGD
Vitamin-C Transport	0.945		0.5	STOM
Clathrin-mediated endocytosis	0.948	-2	0.125	CLTA,HSPA8,SH3KBP1,WASL
Gap junction trafficking and regulation	0.95		0.2	CLTA,TUBA1B
Intrinsic Pathway for Apoptosis	0.95		0.2	DIABLO,YWHAQ
MyD88:MAL(TIRAP) cascade initiated on plasma membrane	0.95		0.2	S100A8,S100A9
Phagosome Formation	0.953	-1.34164	0.105	FN1,ITGA6,ITGB4,JCHAIN,MYLK,WASL
Atherosclerosis Signaling	0.969		0.15	ALB,LYZ,S100A8
Production of Nitric Oxide and Reactive Oxygen Species in Macrophages	0.969		0.15	ALB,LYZ,S100A8
Tumor Microenvironment Pathway	1.02		0.158	FGF23,FN1,MMP2
Chaperone Mediated Autophagy Signaling Pathway	1.03	-0.447214	0.119	HSP90B1,HSPA1A/HSPA1B,HSPA8,MMP2,UCHL1
CDC42 Signaling	1.03		0.133	ITGA6,ITGB4,MYLK,WASL
Myelination Signaling Pathway	1.03	-2	0.133	ILK,ITGA6,ITGB4,LMNB1
IL-6 Signaling	1.03		0.222	A2M,HSPB1
Meiotic synapsis	1.03		0.222	LMNB1,SUN1
Cachexia Signaling Pathway	1.06	-0.447214	0.122	ALB,HSP90B1,HSPA1A/HSPA1B,HSPA8,LCN2
MHC class II antigen presentation	1.07	-1	0.138	CLTA,DCTN2,DCTN3,TUBA1B
Adrenomedullin signaling pathway	1.08		0.167	CTH,MMP2,MYLK
Aryl Hydrocarbon Receptor Signaling	1.08		0.167	HSP90B1,HSPB1,TGM2
PTEN Signaling	1.08		0.167	ILK,ITGA6,ITGB4
Paxillin Signaling	1.08		0.167	ACTN1,ITGA6,ITGB4
Role of PKR in Interferon Induction and Antiviral Response	1.08		0.167	HSP90B1,HSPA1A/HSPA1B,HSPA8
Smooth Muscle Contraction	1.08		0.167	ANXA1,ANXA2,MYLK
Actin Cytoskeleton Signaling	1.09		0.108	ACTN1,FGF23,FN1,ITGA6,ITGB4,MYLK,WASL
Hematoma Resolution Signaling Pathway	1.1	0.447214	0.125	ANXA1,LTF,MMP2,SOD2,TUBA1B
Assembly and cell surface presentation of NMDA receptors	1.12		0.25	LIN7C,TUBA1B
Neurexins and neuroligins	1.12		0.25	EPB41L2,LIN7C
Neuregulin Signaling	1.14		0.176	HSP90B1,ITGA6,ITGB4
Regulation of Cellular Mechanics by Calpain Protease	1.14		0.176	ACTN1,ITGA6,ITGB4
Amyloid fiber formation	1.21		0.188	CST3,LTF,LYZ
IL-33 Signaling Pathway	1.21		0.188	CTSG,ELANE,MMP2
trans-Golgi Network Vesicle Budding	1.21		0.188	CLTA,HSPA8,SNX5
Extra-nuclear estrogen signaling	1.23		0.286	HSPB1,MMP2
Nephrin family interactions	1.23		0.286	ACTN1,WASL
Aspirin ADME	1.23		1	ALB
Cysteine Biosynthesis/Homocysteine Degradation	1.23		1	CTH
Differential Regulation of Cytokine Production in Intestinal Epithelial Cells by IL-17A and IL-17F	1.23		1	LCN2
Eumelanin Biosynthesis	1.23		1	MIF
GABA synthesis, release, reuptake and degradation	1.23		1	HSPA8
Interleukin-1 processing	1.23		1	CTSG
L-cysteine Degradation II	1.23		1	CTH
Lipophagy	1.23		1	HSPA8
Oxytocin in Spinal Neurons Signaling Pathway	1.23		1	CTH
Prednisone ADME	1.23		1	ALB
Reelin signalling pathway	1.23		1	SH3KBP1
Toll-like Receptor Cascades	1.23		1	BPI
Integrin Signaling	1.24	-1.63299	0.125	ACTN1,ILK,ITGA6,ITGB4,MYLK,WASL
Sertoli Cell-Germ Cell Junction Signaling Pathway (Enhanced)	1.26	-0.447214	0.139	A2M,ILK,ITGA6,MMP2,WASL
ERK/MAPK Signaling	1.27		0.16	HSPB1,ITGA6,ITGB4,YWHAQ
LXR/RXR Activation	1.27		0.16	ALB,ECHS1,LYZ,S100A8
S100 Family Signaling Pathway	1.29	0.707107	0.113	ANXA1,ANXA2,ILK,JCHAIN,MMP2,S100A8,S100A9,S100P
Phospholipase C Signaling	1.3		0.143	ARHGEF11,ITGA6,ITGB4,JCHAIN,TGM2
Gene and protein expression by JAK-STAT signaling after IL-12 stimulation	1.32	-1	0.167	ANXA2,LMNB1,MIF,SOD2
eNOS Signaling	1.36		0.214	HSP90B1,HSPA1A/HSPA1B,HSPA8
Endoplasmic Reticulum Stress Pathway	1.36		0.333	CALR,HSP90B1
Regulation of TLR by endogenous ligand	1.36		0.333	S100A8,S100A9
Neutrophil Extracellular Trap Signaling Pathway	1.4	1	0.113	BPI,COL12A1,COL22A1,CTSG,ELANE,JCHAIN,LTF,MMP2,SERPINB1
Activation of Matrix Metalloproteinases	1.44		0.231	CTSG,ELANE,MMP2
MSP-RON Signaling in Cancer Cells Pathway	1.44		0.231	ITGA6,ITGB4,YWHAQ
NOD1/2 Signaling Pathway	1.44		0.231	HSP90B1,HSPA1A/HSPA1B,HSPA8
Regulation of mRNA stability by proteins that bind AU-rich elements	1.44		0.231	HSPA1A/HSPA1B,HSPA8,HSPB1
Signaling by Rho Family GTPases	1.46	-1.34164	0.13	ARHGEF11,ITGA6,ITGB4,MYLK,SEPTIN8,SEPTIN9,WASL
RHO GTPase cycle	1.47	-0.904534	0.107	ACTN1,ARHGEF11,CAVIN1,DDX39B,LMNB1,SRRM1,STOM,TMOD3,TMPO,TUBA1B,WASL
Aldosterone Signaling in Epithelial Cells	1.51		0.161	DNAJB11,HSP90B1,HSPA1A/HSPA1B,HSPA8,HSPB1
IL-12 Signaling and Production in Macrophages	1.52	-2	0.19	ALB,JCHAIN,LYZ,S100A8
RHO GTPases Activate NADPH Oxidases	1.52		0.4	S100A8,S100A9
IL-17 Signaling	1.54		0.25	HSP90B1,LCN2,MMP2
Plasma lipoprotein assembly, remodeling, and clearance	1.54		0.25	A2M,ALB,CLTA
Caveolar-mediated Endocytosis Signaling	1.59		0.2	ALB,CAVIN1,ITGA6,ITGB4
Cell junction organization	1.59	-1	0.2	ACTN1,ILK,ITGA6,ITGB4
PAK Signaling	1.59		0.2	ITGA6,ITGB4,MYLK,WASL
Post-translational protein phosphorylation	1.67	1.13389	0.143	ALB,AMTN,CST3,FBN1,FGF23,FN1,HSP90B1
Protein Ubiquitination Pathway	1.72	-1.13389	0.146	DNAJB11,HSP90B1,HSPA1A/HSPA1B,HSPA8,HSPB1,UBE2M,UCHL1
Binding and Uptake of Ligands by Scavenger Receptors	1.75	2	0.222	ALB,CALR,HSP90B1,JCHAIN
Cell surface interactions at the vascular wall	1.75	0	0.222	FN1,ITGA6,JCHAIN,MIF
ID1 Signaling Pathway	1.75	1	0.222	FN1,MMP2,S100A9,TGM2
PI3K/AKT Signaling	1.75		0.185	HSP90B1,ILK,ITGA6,ITGB4,YWHAQ
Germ Cell-Sertoli Cell Junction Signaling	1.8		0.167	A2M,ACTN1,ILK,ITGA6,TUBA1B,WASL
HSP90 chaperone cycle for steroid hormone receptors in the presence of ligand	1.97	-1.34164	0.208	DCTN2,DCTN3,HSPA1A/HSPA1B,HSPA8,TUBA1B
ATF6 (ATF6-alpha) activates chaperone genes	2.01		0.667	CALR,HSP90B1
FOXO-mediated transcription of oxidative stress, metabolic and neuronal genes	2.01		0.667	RETN,SOD2
Role of IL-17A in Psoriasis	2.01		0.667	S100A8,S100A9
Osteoarthritis Pathway	2.11		0.194	ANXA2,FN1,ITGA6,ITGB4,S100A8,S100A9
Syndecan interactions	2.15	0	0.286	ACTN1,FN1,ITGA6,ITGB4
Regulation of Insulin-like Growth Factor (IGF) transport and uptake by IGFBPs	2.32	1.66667	0.158	ALB,AMTN,CST3,CTSG,FBN1,FGF23,FN1,HSP90B1,MMP2
Degradation of the extracellular matrix	2.61	2.44949	0.24	A2M,CTSG,ELANE,FBN1,FN1,MMP2
Nuclear Cytoskeleton Signaling Pathway	2.63	-0.707107	0.19	DCTN2,DCTN3,FN1,ITGA6,ITGB4,LMNB1,SUN1,TUBA1B
Unfolded protein response	2.66	0	0.294	CALR,DNAJB11,HSP90B1,HSPA1A/HSPA1B,HSPA8
Immunogenic Cell Death Signaling Pathway	2.79	-0.447214	0.312	ANXA1,CALR,HSP90B1,HSPA1A/HSPA1B,HSPA8
Clathrin-mediated Endocytosis Signaling	3.14		0.205	ALB,CLTA,FGF23,HSPA8,ITGB4,LYZ,S100A8,SH3KBP1,WASL
Interleukin-4 and Interleukin-13 signaling	3.44	0	0.333	ANXA1,FN1,FSCN1,HSPA8,LCN2,MMP2
Neutrophil degranulation	3.75	1.88562	0.145	ANXA2,AZU1,BPI,CST3,CTSG,ELANE,HSPA1A/HSPA1B,HSPA8,LCN2,LTF,LYZ,MIF,RETN,S100A8,S100A9,S100P,SERPINB1,STOM
Airway Pathology in Chronic Obstructive Pulmonary Disease	3.91	2	0.5	CTSG,ELANE,FGF23,LCN2,MMP2
Antimicrobial peptides	8.72	2.64575	1	BPI,BPIFA2,LCN2,LTF,PI3,S100A8,S100A9
Upstream Regulators
Analysis	ID	Upstream Regulator	Expr Log Ratio	Molecule Type	Predicted Activation State	Activation z-score	Notes	Bias Term	Bias-corrected z-score	p-value of overlap	Target molecules in dataset	Mechanistic Network
Final_EOTRH_analysis - 2024-04-03 01:12 pm		IL17C		cytokine		1.969		-0.143	2.25	1.11e-05	LCN2,PI3,S100A8,S100A9	IL17C,IL1B,NFKB1,NFKBIA,NFkB (family),RELA,STAT3,TNF,TP63
Final_EOTRH_analysis - 2024-04-03 01:12 pm		PTGS2		enzyme		0.881		-0.019	0.926	1.24e-05	ANXA1,ANXA2,CALR,CST3,FN1,ITGA6,ITGB4,MMP2,RETN,TGM2	NFKB1,NFKBIA,PTGS2,RELA,STAT3,TNF,TP63
Final_EOTRH_analysis - 2024-04-03 01:12 pm		lipopolysaccharide		chemical drug	Activated	2.832		-0.068	3.216	1.34e-05	ALB,ANXA1,ANXA2,AZU1,BPI,CALR,CAVIN1,COL12A1,CST3,CTH,DNAJB11,ECHS1,ELANE,FBN1,FN1,FSCN1,HSP90B1,HSPA1A/HSPA1B,HSPA8,HSPB1,JCHAIN,LCN2,LMNB1,LTF,LYZ,MANF,MIF,MMP2,PDIA4,PI3,RETN,S100A8,S100A9,SERPINB1,SNX5,SOD2,TGM2,UCHL1,UTRN,YWHAQ	CEBPA,IL6,NFKB1,NFKBIA,NFkB (family),RELA,STAT3,TNF,TP63,hydrogen peroxide,lipopolysaccharide
Final_EOTRH_analysis - 2024-04-03 01:12 pm		IL6		cytokine		1.982		-0.079	2.281	1.57e-05	A2M,ALB,ANXA1,CST3,ELANE,FGF23,FN1,FSCN1,JCHAIN,LCN2,LTF,LYZ,MACROD1,MMP2,S100A9,SOD2,STOM,TGM2	CEBPA,CEBPB,IL1B,IL6,NFKB1,NFKBIA,NFkB (family),RELA,STAT3,TP63
Final_EOTRH_analysis - 2024-04-03 01:12 pm		Srgn		other	Activated	2.236		-0.143	2.556	3.04e-05	ELANE,JCHAIN,LYZ,MZB1,S100A9
Final_EOTRH_analysis - 2024-04-03 01:12 pm		ceapin-A7		chemical reagent	Inhibited	-2.236		0.143	-2.556	3.04e-05	CALR,DNAJB11,HSP90B1,MANF,PDIA4
Final_EOTRH_analysis - 2024-04-03 01:12 pm		TCL1A		transcription regulator						3.6e-05	CTSG,ELANE,LCN2,LTF,S100A8,S100A9,UTRN
Final_EOTRH_analysis - 2024-04-03 01:12 pm		vancomycin		biologic drug		-0.976		-0.098	-0.653	3.89e-05	A2M,ANXA1,ANXA2,CST3,EPB41L2,ITGB4,LCN2,MMP2,MYO1B,RBM3,SOD2
Final_EOTRH_analysis - 2024-04-03 01:12 pm		PELP1		other						4.28e-05	COL12A1,MAP1B,MMP2,PI3,S100A9,TGM2
Final_EOTRH_analysis - 2024-04-03 01:12 pm		GATA2		transcription regulator		1.715		-0.059	1.816	5.18e-05	CTSG,ELANE,LCN2,LTF,MMP2,S100A8,S100A9,SLC4A1,TGM2	CEBPA,GATA2,NFKB1,NFkB (family),RELA,STAT3,TP63
Final_EOTRH_analysis - 2024-04-03 01:12 pm		MRTFA		transcription regulator		-1.554		-0.073	-1.314	5.5e-05	ARHGEF11,CTSG,ELANE,FN1,ILK,ITGA6,LCN2,LTF,MYLK,S100A8,S100A9,WASL	MRTFA,MRTFB,SRF
Final_EOTRH_analysis - 2024-04-03 01:12 pm		CEBPA		transcription regulator		1.622		-0.053	1.807	5.72e-05	A2M,ALB,ANXA1,ELANE,JCHAIN,LCN2,LTF,PGD,RETN,S100A8,S100A9,SERPINB1,SOD2	CEBPA,NFKB1,NFkB (family),RELA,STAT3,TP63
Final_EOTRH_analysis - 2024-04-03 01:12 pm		EGFR		kinase		-0.012		-0.09	0.281	6.07e-05	ANXA1,CST3,EPB41L2,FBN1,FN1,HNRNPH1,HSP90B1,HSPB1,ITGA6,ITGB4,LCN2,MMP2,RPN1,SERBP1,SUN1,TGM2,WASL
Final_EOTRH_analysis - 2024-04-03 01:12 pm		CEBPE		transcription regulator	Activated	2.204		-0.071	2.361	6.53e-05	ELANE,LCN2,LTF,LYZ,MMP2
Final_EOTRH_analysis - 2024-04-03 01:12 pm		HRH3		g-protein coupled receptor						0.000125	CTSG,ELANE,RETN,S100A8,S100A9
Final_EOTRH_analysis - 2024-04-03 01:12 pm		NFKBIZ		transcription regulator						0.000195	LCN2,S100A8,S100A9
Final_EOTRH_analysis - 2024-04-03 01:12 pm		doxycycline		chemical drug		-1.103		0.061	-1.222	0.000218	ELANE,HSPA1A/HSPA1B,JCHAIN,MMP2,SOD2	IL6,NFKB1,NFKBIA,RELA,STAT3,doxycycline
Final_EOTRH_analysis - 2024-04-03 01:12 pm		CSF3		cytokine		1.782		-0.005	1.795	0.00027	ACTN1,CST3,ELANE,LCN2,LTF,LYZ,MMP2,S100P	CSF3,IL6,NFKB1,NFKBIA,RELA,STAT3
Final_EOTRH_analysis - 2024-04-03 01:12 pm		indomethacin		chemical drug		-1.154		-0.095	-0.872	0.000277	A2M,ANXA1,ANXA2,ITGB4,LCN2,MANF,MMP2,RBM3,S100A8	IL1B,NFKB1,NFKBIA,NFkB (family),RELA,STAT3,indomethacin
Final_EOTRH_analysis - 2024-04-03 01:12 pm		NR1I2		ligand-dependent nuclear receptor		1.664		-0.029	1.734	0.000292	CTH,LCN2,LYZ,PDIA4,PGD,S100A8,TGM2
Final_EOTRH_analysis - 2024-04-03 01:12 pm		cyclosporin A		biologic drug		-0.766		0.02	-0.835	0.000308	A2M,ANXA1,ANXA2,FGF23,FN1,ITGB4,LCN2,MIF,MMP2,RBM3,S100A9,SSR4,UTRN	IL6,NFKB1,NFKBIA,RELA,STAT3,TP63,cyclosporin A,doxorubicin
Final_EOTRH_analysis - 2024-04-03 01:12 pm		ILK	-2.841	kinase		0.507		-0.119	0.769	0.000356	FN1,HSPA8,ITGA6,MMP2,SLC4A1	ILK,NOTCH1,SRF
Final_EOTRH_analysis - 2024-04-03 01:12 pm		NFkB (family)		group	Activated	2.177		-0.143	2.488	0.000356	FN1,MMP2,S100A8,S100A9,TGM2	IL1B,NFKB1,NFKBIA,NFKBIZ,NFkB (family),RELA,STAT3
Final_EOTRH_analysis - 2024-04-03 01:12 pm		phenylbutazone		chemical drug		-0.742		-0.143	-0.394	0.000364	A2M,ANXA1,ANXA2,ITGB4,LCN2,RBM3
Final_EOTRH_analysis - 2024-04-03 01:12 pm		curcumin		chemical drug		-0.308		0.032	-0.398	0.000368	DIABLO,HSP90B1,HSPA1A/HSPA1B,HSPA8,ITGA6,ITGB4,MIF,MMP2,RETN,SERPINB1	NFKB1,NFKBIA,RELA,STAT3,TNF,TP63,curcumin
Final_EOTRH_analysis - 2024-04-03 01:12 pm		NOTCH1		transcription regulator		-0.863		-0.026	-0.79	0.000438	CTSG,ECHS1,ELANE,HSPA8,ITGA6,ITGB4,LTF,LYZ,MMP2,MYLK	MRTFA,MRTFB,NOTCH1,SRF
Final_EOTRH_analysis - 2024-04-03 01:12 pm		STAT3		transcription regulator		1.308		-0.098	1.592	0.000465	A2M,FBN1,FGF23,FN1,FSCN1,ITGA6,LCN2,LTF,LYZ,MMP2,PDIA4,S100A9,SERPINB1,SOD2,TGM2	CEBPA,IL1B,IL6,NFKB1,NFKBIA,NFKBIZ,NFkB (family),RELA,STAT3,TNF,TP63
Final_EOTRH_analysis - 2024-04-03 01:12 pm		fenamic acid		chemical reagent		-0.896		-0.143	-0.549	0.000507	A2M,ANXA1,ANXA2,ITGB4,LCN2,RBM3
Final_EOTRH_analysis - 2024-04-03 01:12 pm		hexachlorobenzene		chemical toxicant		0		-0.143	0.35	0.000507	A2M,ANXA1,ANXA2,ITGB4,LCN2,MMP2
Final_EOTRH_analysis - 2024-04-03 01:12 pm		lomustine		chemical drug		-0.816		-0.143	-0.467	0.000507	A2M,ANXA1,ANXA2,ITGB4,LCN2,RBM3
Final_EOTRH_analysis - 2024-04-03 01:12 pm		triamterene		chemical drug		-0.816		-0.143	-0.467	0.000507	A2M,ANXA1,ANXA2,ITGB4,LCN2,RBM3
Final_EOTRH_analysis - 2024-04-03 01:12 pm		hydrogen peroxide		chemical - endogenous mammalian		1.904		-0.088	2.227	0.000629	ANXA1,ANXA2,CST3,ELANE,FN1,ITGA6,LCN2,MIF,MMP2,NUCKS1,PDIA4,SOD2,TGM2,YWHAQ	CEBPA,IL6,NFKB1,NFKBIA,NFkB (family),RELA,STAT3,TNF,TP63,doxorubicin,hydrogen peroxide
Final_EOTRH_analysis - 2024-04-03 01:12 pm		SCGB1A1		cytokine	Inhibited	-2		0.143	-2.286	0.000647	FN1,MMP2,S100A8,S100A9	NFKB1,NFKBIA,NFkB (family),SCGB1A1,STAT3
Final_EOTRH_analysis - 2024-04-03 01:12 pm		TNF		cytokine		0.848		-0.043	1.057	0.000685	A2M,ALB,ANXA1,AZU1,CALR,FN1,FSCN1,HSP90B1,HSPA1A/HSPA1B,HSPA8,ILK,ITGA6,LCN2,MIF,MMP2,MYLK,MYO1B,PDIA4,PI3,RCN3,RETN,S100A8,S100A9,SERPINB1,SOD2,TGM2,TPD52L2	CEBPB,IL1A,IL1B,NFKB1,NFKBIA,NFKBIZ,NFkB (family),RELA,STAT3,TNF,TP63
Final_EOTRH_analysis - 2024-04-03 01:12 pm		IL22		cytokine	Activated	2.413		-0.053	2.54	0.00069	HSPB1,LCN2,PI3,S100A8,S100A9,SOD2
Final_EOTRH_analysis - 2024-04-03 01:12 pm		IL36A		cytokine						0.000747	LCN2,S100A8,S100A9
Final_EOTRH_analysis - 2024-04-03 01:12 pm		TRPA1		transporter						0.000747	ILK,S100A8,SOD2
Final_EOTRH_analysis - 2024-04-03 01:12 pm		TRPM8		ion channel						0.000747	CIRBP,HSPA1A/HSPA1B,RBM3
Final_EOTRH_analysis - 2024-04-03 01:12 pm		OSM		cytokine		1.839		-0.066	2.075	0.000788	A2M,ALB,ANXA1,ANXA2,CTH,FN1,LCN2,MMP2,PI3,S100A8,S100A9,S100P,SEPTIN9,SERPINB1	CEBPA,CEBPB,IL6,NFKB1,NFKBIA,NFkB (family),OSM,RELA,STAT3,TP63
Final_EOTRH_analysis - 2024-04-03 01:12 pm		puromycin aminonucleoside		chemical reagent		-0.684		-0.053	-0.536	0.000809	A2M,ALB,ANXA1,ANXA2,ITGB4,LCN2,RBM3,SOD2
Final_EOTRH_analysis - 2024-04-03 01:12 pm		2-bromoethylamine		chemical reagent		-0.447		-0.143	-0.128	0.000819	A2M,ANXA1,ANXA2,LCN2,RBM3
Final_EOTRH_analysis - 2024-04-03 01:12 pm		meds433		chemical reagent		1.342		-0.061	1.479	0.000819	LTF,MMP2,S100A8,S100A9,TGM2
Final_EOTRH_analysis - 2024-04-03 01:12 pm		ERBB2		kinase		1.27		-0.043	1.405	0.000854	ANXA2,CAVIN1,FN1,FSCN1,HSPA1A/HSPA1B,HSPB1,ILK,ITGA6,ITGB4,JCHAIN,LCN2,MAP1B,MIF,PDIA4,PHLDB1,RCN3,S100P,SUN1
Final_EOTRH_analysis - 2024-04-03 01:12 pm		cisplatin		chemical drug		0.239		-0.075	0.522	0.000864	A2M,ALB,ANXA1,ANXA2,ECHS1,FN1,HSPA8,ITGA6,ITGB4,LCN2,LYZ,MMP2,PI3,RBM3,S100A8,S100A9	IL1B,IL6,NFKB1,NFKBIA,NFkB (family),RELA,STAT3,TNF,TP63,cisplatin
Final_EOTRH_analysis - 2024-04-03 01:12 pm		GATA3		transcription regulator		-0.547		0.036	-0.625	0.00092	ECHS1,FN1,FSCN1,S100A8,S100A9,TGM2
Final_EOTRH_analysis - 2024-04-03 01:12 pm		allopurinol		chemical drug		-0.816		-0.129	-0.5	0.00092	A2M,ANXA1,ANXA2,ITGB4,LCN2,RBM3
Final_EOTRH_analysis - 2024-04-03 01:12 pm		gefitinib		chemical drug		-1		0.016	-1.032	0.00092	FSCN1,HSP90B1,HSPB1,LTF,S100A9,TGM2	CEBPA,NFKB1,NFkB (family),RELA,STAT3,TP63,gefitinib
Final_EOTRH_analysis - 2024-04-03 01:12 pm		RELA		transcription regulator		1.131		-0.092	1.35	0.000973	A2M,FN1,FSCN1,HSP90B1,MIF,MMP2,PI3,SH3KBP1,SOD2,TGM2	CEBPA,CEBPB,IL1B,IL6,NFKB1,NFKBIA,NFKBIZ,NFkB (family),RELA,STAT3,TNF,TP63
Final_EOTRH_analysis - 2024-04-03 01:12 pm		UBA1	-0.86	enzyme		1		0.143	0.714	0.00111	ANXA2,HSP90B1,HSPA8,HSPB1
Final_EOTRH_analysis - 2024-04-03 01:12 pm		calphostin C		chemical drug						0.00111	HSP90B1,PDIA4,S100A8,SOD2	NFKB1,NFKBIA,RELA,STAT3,TNF,TP63,calphostin C
Final_EOTRH_analysis - 2024-04-03 01:12 pm		LCN2	4.62	transporter		1.342		-0.067	1.491	0.00117	ACTN1,FN1,MIF,MMP2,SOD2	LCN2,NFKB1,RELA,STAT3,TP63
Final_EOTRH_analysis - 2024-04-03 01:12 pm		aprepitant		chemical drug		-0.447		0.143	-0.767	0.00117	ANXA1,ITGA6,PI3,S100A8,S100A9
Final_EOTRH_analysis - 2024-04-03 01:12 pm		cerivastatin		chemical drug						0.00117	FN1,HSPB1,ITGB4,S100A8,S100A9	IL1B,NFKB1,NFKBIA,NFkB (family),RELA,STAT3,cerivastatin
Final_EOTRH_analysis - 2024-04-03 01:12 pm		MRTFB		transcription regulator	Inhibited	-2.121		-0.096	-1.849	0.0012	CTSG,ELANE,FN1,ILK,ITGA6,LCN2,LTF,S100A8,S100A9
Final_EOTRH_analysis - 2024-04-03 01:12 pm		TET2		enzyme		-1		-0.048	-0.905	0.00121	ANXA2,FN1,S100A8,S100A9,TRIOBP,YWHAQ
Final_EOTRH_analysis - 2024-04-03 01:12 pm		enalapril		biologic drug		-0.57		0.071	-0.757	0.00128	A2M,FBN1,FN1,HSPB1,LCN2,MMP2,SOD2
Final_EOTRH_analysis - 2024-04-03 01:12 pm		gentamicin		chemical drug		0.194		-0.062	0.398	0.00132	CALR,CST3,EIF3D,EPB41L2,HSP90B1,HSPA1A/HSPA1B,HSPB1,LCN2,MMP2,MYO1B,PDIA4
Final_EOTRH_analysis - 2024-04-03 01:12 pm		JAK2		kinase						0.00162	ACTN1,FN1,JCHAIN,LCN2,TGM2	IL6,JAK2,NFKB1,NFKBIA,RELA,STAT3
Final_EOTRH_analysis - 2024-04-03 01:12 pm		ZFP36	0	transcription regulator						0.00162	LCN2,LTF,MMP2,S100A8,S100A9	CEBPA,IL6,NFKB1,NFKBIA,NFkB (family),RELA,STAT3,TP63,ZFP36
Final_EOTRH_analysis - 2024-04-03 01:12 pm		gentamicin C		chemical drug		-0.447		-0.143	-0.128	0.00162	A2M,ANXA1,ANXA2,LCN2,RBM3
Final_EOTRH_analysis - 2024-04-03 01:12 pm		CLUH		translation regulator		-0.283		-0.029	-0.226	0.00177	DDX39B,DIABLO,LCN2,PDHX
Final_EOTRH_analysis - 2024-04-03 01:12 pm		peptidoglycan		chemical - endogenous non-mammalian		1.982		-0.086	2.152	0.00177	BPI,S100A8,S100A9,SOD2	NFKB1,NFKBIA,NFkB (family),STAT3,peptidoglycan
Final_EOTRH_analysis - 2024-04-03 01:12 pm		AP20187		chemical reagent						0.00179	ANXA1,RETN,S100A9
Final_EOTRH_analysis - 2024-04-03 01:12 pm		LILRB1		transmembrane receptor						0.00179	HSPB1,MMP2,UCHL1
Final_EOTRH_analysis - 2024-04-03 01:12 pm		PF-4457845		chemical drug						0.00179	LCN2,S100A8,S100A9
Final_EOTRH_analysis - 2024-04-03 01:12 pm		TNIP1		other						0.00179	LCN2,S100A8,S100A9
Final_EOTRH_analysis - 2024-04-03 01:12 pm		UDP-D-glucose		chemical - endogenous mammalian						0.00179	CALR,HSP90B1,PDIA4
Final_EOTRH_analysis - 2024-04-03 01:12 pm		SRF		transcription regulator	Inhibited	-2.111		-0.092	-1.804	0.0018	A2M,ACTN1,CTSG,ELANE,ITGA6,LCN2,LTF,MYLK,MYO1B,S100A8,S100A9,TMOD3	MRTFA,MRTFB,SRF
Final_EOTRH_analysis - 2024-04-03 01:12 pm		AGT		growth factor		0.337		-0.089	0.685	0.0019	ANXA1,ARHGEF11,CALR,CAVIN1,CFI,COL12A1,FN1,HSPA1A/HSPA1B,HSPB1,ILK,ITGB4,LCN2,MIF,MMP2,S100A8,S100A9,SEPTIN9,SOD2,WASL	AGT,IL1A,IL1B,NFKB1,NFKBIA,NFKBIZ,NFkB (family),RELA,STAT3,TNF,TP63
Final_EOTRH_analysis - 2024-04-03 01:12 pm		IL1B		cytokine		1.463		-0.027	1.567	0.00197	A2M,ANXA1,CFI,FN1,HSPA1A/HSPA1B,HSPB1,ITGA6,LCN2,MIF,MMP2,MYLK,PI3,S100A8,S100A9,SOD2,TGM2,TPD52L2	CEBPA,IL1A,IL1B,NFKB1,NFKBIA,NFKBIZ,NFkB (family),RELA,STAT3,TNF,TP63
Final_EOTRH_analysis - 2024-04-03 01:12 pm		DYSF		other						0.00198	ANXA1,ANXA2,FN1,HSPA1A/HSPA1B,HSPB1,LYZ
Final_EOTRH_analysis - 2024-04-03 01:12 pm		ATF6		transcription regulator	Activated	2.219		-0.143	2.536	0.0022	CALR,DNAJB11,HSP90B1,MANF,PDIA4
Final_EOTRH_analysis - 2024-04-03 01:12 pm		arsenic trioxide		chemical drug		0.063		-0.01	0.084	0.00223	CALR,CST3,CTH,DNAJB11,FN1,HSP90B1,HSPA8,PDIA4,RPN1,S100A8
Final_EOTRH_analysis - 2024-04-03 01:12 pm		metformin		chemical drug		-0.015		0.051	-0.146	0.00232	FN1,ILK,ITGA6,ITGB4,JCHAIN,RETN,SOD2
Final_EOTRH_analysis - 2024-04-03 01:12 pm		streptozocin		chemical drug		1.362		-0.033	1.447	0.00235	ALB,COL12A1,FBN1,FN1,LMNB1,MMP2,RETN,SOD2
Final_EOTRH_analysis - 2024-04-03 01:12 pm		methylselenic acid		chemical reagent						0.00248	FN1,HSP90B1,ITGB4,MANF,MAP1B,PDIA4
Final_EOTRH_analysis - 2024-04-03 01:12 pm		EDN1		cytokine		0.962		-0.086	1.181	0.00253	ANXA1,ARHGEF11,CST3,FGF23,FN1,HSPA8,MMP2,RETN,TGM2	EDN1,IL6,NFKB1,NFKBIA,RELA,STAT3
Final_EOTRH_analysis - 2024-04-03 01:12 pm		USP22		peptidase		-1.109		0.057	-1.22	0.00266	FN1,HSPB1,LYZ,TGM2
Final_EOTRH_analysis - 2024-04-03 01:12 pm		QKI	0	other		-0.425		-0.095	-0.214	0.0029	CLTA,FN1,FSCN1,HNRNPH1,MAP1B
Final_EOTRH_analysis - 2024-04-03 01:12 pm		dimethyl sulfoxide		chemical drug		-0.44		-0.071	-0.283	0.0029	ALB,ANXA1,CALR,COL22A1,LCN2
Final_EOTRH_analysis - 2024-04-03 01:12 pm		SPI1		transcription regulator						0.00307	ELANE,EPB41L2,HSPA8,LTF,LYZ,MMP2
Final_EOTRH_analysis - 2024-04-03 01:12 pm		5-azacytidine		chemical drug		0.478		-0.098	0.736	0.00332	ANXA2,CALR,CAVIN1,HSP90B1,HSPA8,MYO1B,TGM2
Final_EOTRH_analysis - 2024-04-03 01:12 pm		1-chloro-2,4-dinitrobenzene		chemical drug						0.00339	S100A8,S100A9
Final_EOTRH_analysis - 2024-04-03 01:12 pm		2,2',4,4'-tetrabromodiphenyl ether		chemical reagent						0.00339	LCN2,LTF
Final_EOTRH_analysis - 2024-04-03 01:12 pm		AGRN		other						0.00339	MAP1B,UTRN
Final_EOTRH_analysis - 2024-04-03 01:12 pm		CARD14		other						0.00339	LCN2,S100A8
Final_EOTRH_analysis - 2024-04-03 01:12 pm		CYBA		enzyme						0.00339	FN1,SOD2
Final_EOTRH_analysis - 2024-04-03 01:12 pm		GPX8		enzyme						0.00339	FN1,ITGB4
Final_EOTRH_analysis - 2024-04-03 01:12 pm		KLK5		peptidase						0.00339	S100A8,S100A9
Final_EOTRH_analysis - 2024-04-03 01:12 pm		KRT8	-0.167	other						0.00339	ITGB4,SLC4A1
Final_EOTRH_analysis - 2024-04-03 01:12 pm		L-threonine		chemical - endogenous mammalian						0.00339	ALB,SOD2
Final_EOTRH_analysis - 2024-04-03 01:12 pm		LMO4		transcription regulator						0.00339	RETN,SOD2
Final_EOTRH_analysis - 2024-04-03 01:12 pm		MLT-827		chemical - protease inhibitor						0.00339	LCN2,S100A8
Final_EOTRH_analysis - 2024-04-03 01:12 pm		N4BP2L2		transcription regulator						0.00339	AZU1,ELANE
Final_EOTRH_analysis - 2024-04-03 01:12 pm		NLRP1		enzyme						0.00339	S100A8,S100A9	IL1A,NFKB1,NFKBIA,NFKBIZ,NLRP1,RELA,TP63
Final_EOTRH_analysis - 2024-04-03 01:12 pm		SIGIRR		transmembrane receptor						0.00339	S100A8,S100A9
Final_EOTRH_analysis - 2024-04-03 01:12 pm		SLC22A3	0	transporter						0.00339	S100A8,S100A9
Final_EOTRH_analysis - 2024-04-03 01:12 pm		WZB117		chemical reagent						0.00339	PI3,S100A8
Final_EOTRH_analysis - 2024-04-03 01:12 pm		YTHDC1		other						0.00339	ANXA1,FN1
Final_EOTRH_analysis - 2024-04-03 01:12 pm		cetuximab		biologic drug						0.00339	FN1,HSPB1
Final_EOTRH_analysis - 2024-04-03 01:12 pm		oxalic acid		chemical - endogenous non-mammalian						0.00339	S100A8,S100A9
Final_EOTRH_analysis - 2024-04-03 01:12 pm		ELANE	4.666	peptidase						0.00342	AZU1,ELANE,MMP2
Final_EOTRH_analysis - 2024-04-03 01:12 pm		ELF3		transcription regulator						0.00342	BPIFA2,FN1,LYZ
Final_EOTRH_analysis - 2024-04-03 01:12 pm		LUCAT1		other						0.00342	FN1,ITGB4,SOD2
Final_EOTRH_analysis - 2024-04-03 01:12 pm		NUP98-DDX10		fusion gene/product						0.00342	A2M,ELANE,LYZ
Final_EOTRH_analysis - 2024-04-03 01:12 pm		PTGS1		enzyme						0.00342	JCHAIN,MMP2,YWHAQ
Final_EOTRH_analysis - 2024-04-03 01:12 pm		STS		enzyme						0.00342	HSPA1A/HSPA1B,LTF,MYLK
Final_EOTRH_analysis - 2024-04-03 01:12 pm		azetidyl-2-carboxylic acid		chemical reagent						0.00342	HSP90B1,HSPA1A/HSPA1B,HSPA8
Final_EOTRH_analysis - 2024-04-03 01:12 pm		mannitol		chemical - endogenous mammalian						0.00342	FGF23,FN1,SOD2	IL6,NFKB1,NFKBIA,RELA,STAT3,mannitol
Final_EOTRH_analysis - 2024-04-03 01:12 pm		oleanolic acid		chemical - endogenous non-mammalian						0.00342	ITGA6,MMP2,RETN
Final_EOTRH_analysis - 2024-04-03 01:12 pm		BMP10		growth factor		1.342		-0.068	1.493	0.00376	A2M,CFI,COL12A1,FN1,LCN2
Final_EOTRH_analysis - 2024-04-03 01:12 pm		CGA		other		-1.342		0.076	-1.511	0.00376	DNAJB11,HSP90B1,MMP2,PDIA4,SSR4
Final_EOTRH_analysis - 2024-04-03 01:12 pm		OGT		enzyme	Activated	2.219		0.008	2.202	0.00376	MMP2,PDHX,PI3,TGM2,UCHL1	NFKB1,OGT,RELA,STAT3,TP63
Final_EOTRH_analysis - 2024-04-03 01:12 pm		PRNP		other						0.00376	HSP90B1,HSPA1A/HSPA1B,HSPA8,HSPB1,MMP2
Final_EOTRH_analysis - 2024-04-03 01:12 pm		SYVN1		transporter		-1.342		-0.098	-1.123	0.00376	CAVIN1,HSPB1,ITGA6,ITGB4,STOM
Final_EOTRH_analysis - 2024-04-03 01:12 pm		cytokine		group	Activated	2.228		-0.063	2.37	0.00376	ILK,ITGA6,MMP2,RETN,SOD2
Final_EOTRH_analysis - 2024-04-03 01:12 pm		S100A8	4.499	other		-0.277		-0.024	-0.225	0.00376	A2M,ITGB4,MMP2,RBFOX1,S100A8,SOD2	CEBPB,IL1B,NFKB1,NFKBIA,NFkB (family),RELA,S100A8,STAT3,TP63
Final_EOTRH_analysis - 2024-04-03 01:12 pm		TGM2	3.867	enzyme		0.972		-0.088	1.181	0.00376	FARSB,FN1,ITGA6,ITGB4,MMP2,S100A8
Final_EOTRH_analysis - 2024-04-03 01:12 pm		imiquimod		chemical drug		1.982		-0.143	2.266	0.00376	CCDC124,FSCN1,LCN2,S100A8,S100A9,SOD2	IL1B,NFKB1,NFKBIA,NFkB (family),RELA,STAT3,TNF,TP63,imiquimod
Final_EOTRH_analysis - 2024-04-03 01:12 pm		Il3		cytokine						0.00381	ELANE,LCN2,LTF,LYZ	CEBPA,Il3,STAT3
Final_EOTRH_analysis - 2024-04-03 01:12 pm		ZAP70		kinase		-0.218		-0.143	0.062	0.00381	ANXA1,NASP,RBM3,SSR4
Final_EOTRH_analysis - 2024-04-03 01:12 pm		HOXA10		transcription regulator		-0.522		0.037	-0.618	0.00392	CTSG,FN1,LCN2,LTF,LYZ,MAP1B,MYLK
Final_EOTRH_analysis - 2024-04-03 01:12 pm		IL1A		cytokine	Activated	2.448		-0.126	2.755	0.00392	HSP90B1,LCN2,MMP2,PI3,S100A8,S100A9,SOD2	CEBPB,IL1A,IL1B,NFKB1,NFKBIA,NFKBIZ,NFkB (family),RELA,STAT3,TNF,TP63
Final_EOTRH_analysis - 2024-04-03 01:12 pm		NFKB1		transcription regulator		-0.371		-0.086	-0.18	0.00392	A2M,FN1,FSCN1,HSP90B1,MMP2,PI3,SOD2	CEBPA,NFKB1,NFKBIA,NFkB (family),RELA,STAT3,TNF,TP63
Final_EOTRH_analysis - 2024-04-03 01:12 pm		D-glucose		chemical - endogenous mammalian		0.445		-0.042	0.599	0.00404	ACTN1,ANXA1,CALR,CTH,DNAJB11,FN1,HSPB1,ILK,MIF,MMP2,PDHX,PDIA4,RETN,S100A8,SOD2,TGM2	D-glucose,IL1B,NFKB1,NFKBIA,NFkB (family),RELA,STAT3,TNF,TP63,doxorubicin
Final_EOTRH_analysis - 2024-04-03 01:12 pm		IL33		cytokine		0.816		-0.069	0.986	0.00427	ITGB4,ITIH1,MIF,MYLK,S100A8,S100A9,SERPINB1,SOD2	IL1B,IL33,NFKB1,NFKBIA,NFkB (family),RELA,STAT3,TNF,TP63
Final_EOTRH_analysis - 2024-04-03 01:12 pm		S100A9	4.429	other		0.651		-0.044	0.748	0.00456	A2M,ITGB4,MMP2,RBFOX1,S100A8,S100A9	NFKB1,S100A8,S100A9
Final_EOTRH_analysis - 2024-04-03 01:12 pm		KAT5	0	enzyme		1.633		-0.113	1.911	0.00461	ALB,CALR,CTH,HSP90B1,MANF,PDIA4,SOD2
Final_EOTRH_analysis - 2024-04-03 01:12 pm		HFE		transmembrane receptor		-0.555		-0.023	-0.505	0.00478	HSP90B1,HSPA8,HSPB1,LCN2,LYZ
Final_EOTRH_analysis - 2024-04-03 01:12 pm		LIPA		enzyme		-0.447		0.1	-0.671	0.00478	ANXA1,LTF,LYZ,S100A9,UAP1L1	IL6,LIPA,NFKB1,NFKBIA,RELA,STAT3
Final_EOTRH_analysis - 2024-04-03 01:12 pm		IL5		cytokine		1.544		-0.143	1.938	0.0049	A2M,ANXA2,HSP90B1,JCHAIN,LMNB1,MANF,RBM3,RPN1
Final_EOTRH_analysis - 2024-04-03 01:12 pm		bucladesine		chemical toxicant		0.545		-0.041	0.643	0.0049	ANXA1,FN1,ITGA6,MACROD1,MMP2,SOD2,STOM,UTRN	CREBBP,IL6,NFKB1,NFKBIA,NPM1,RELA,STAT3,bucladesine,hydrogen peroxide
Final_EOTRH_analysis - 2024-04-03 01:12 pm		NR3C1		ligand-dependent nuclear receptor		-0.661		0	-0.661	0.00516	A2M,ACTN1,ANXA1,DIABLO,FN1,LCN2,MZB1,RETN,S100A8,S100A9,S100P,SH3KBP1,STOM
Final_EOTRH_analysis - 2024-04-03 01:12 pm		FGF10		growth factor		-1.98		-0.143	-1.697	0.00526	ANXA1,ANXA2,LRPAP1,TMOD3
Final_EOTRH_analysis - 2024-04-03 01:12 pm		FOSL1		transcription regulator						0.00526	ITGB4,LCN2,MAP1B,MMP2
Final_EOTRH_analysis - 2024-04-03 01:12 pm		FTO		enzyme						0.00526	COL12A1,FN1,HSPA1A/HSPA1B,MMP2
Final_EOTRH_analysis - 2024-04-03 01:12 pm		HAVCR1		other		-0.577		0.057	-0.676	0.00526	CALR,FSCN1,NUCKS1,UCHL1
Final_EOTRH_analysis - 2024-04-03 01:12 pm		SNCA	0.509	enzyme						0.00544	DCTN2,DIABLO,HNRNPH1,HSP90B1,MAP1B,RCN3,SERPINB1,SOD2,UCHL1
Final_EOTRH_analysis - 2024-04-03 01:12 pm		MYB		transcription regulator		1.037		-0.088	1.21	0.00549	CLTA,ELANE,FN1,HSPA8,LCN2,MZB1
Final_EOTRH_analysis - 2024-04-03 01:12 pm		NPM1	-0.974	transcription regulator	Activated	2.369		-0.133	2.684	0.00549	CALR,COL12A1,FN1,LTF,MMP2,SOD2	CEBPA,NFKB1,NFkB (family),NPM1,RELA,STAT3,TP63
Final_EOTRH_analysis - 2024-04-03 01:12 pm		TP63		transcription regulator		0.319		-0.003	0.329	0.00562	A2M,FBN1,FN1,FSCN1,HSPA1A/HSPA1B,HSPA8,ITGA6,ITGB4,LCN2,MMP2,PI3,S100A8,S100A9	CEBPA,NFKB1,NFkB (family),RELA,STAT3,TP63
Final_EOTRH_analysis - 2024-04-03 01:12 pm		MECOM		transcription regulator						0.00574	CALR,ITGA6,ITGB4
Final_EOTRH_analysis - 2024-04-03 01:12 pm		SAA1	0.852	transporter						0.00574	MMP2,S100A8,S100A9	IL1B,NFKB1,NFKBIA,NFkB (family),RELA,SAA1,STAT3
Final_EOTRH_analysis - 2024-04-03 01:12 pm		SUMO2		enzyme						0.00574	CTH,HSPA8,TRIM28
Final_EOTRH_analysis - 2024-04-03 01:12 pm		bufalin		chemical reagent						0.00574	ILK,MMP2,YWHAQ
Final_EOTRH_analysis - 2024-04-03 01:12 pm		BIRC5		other						0.00598	FBN1,FN1,JCHAIN,LYZ,MMP2
Final_EOTRH_analysis - 2024-04-03 01:12 pm		F2R		g-protein coupled receptor		0.391		-0.098	0.607	0.00598	FN1,ITGA6,MIF,MMP2,TGM2	CEBPA,F2R,NFKB1,NFkB (family),RELA,STAT3,TP63
Final_EOTRH_analysis - 2024-04-03 01:12 pm		cardiotoxin		chemical - other		1		-0.143	1.286	0.00637	ITGA6,LCN2,LTF,MMP2,NASP,S100A8,S100A9,SNX5
Final_EOTRH_analysis - 2024-04-03 01:12 pm		ADAM17		peptidase		0		-0.121	0.296	0.00654	ANXA2,CAVIN1,FN1,HSPB1,MMP2,PGD
Final_EOTRH_analysis - 2024-04-03 01:12 pm		tetrachlorodibenzodioxin		chemical toxicant						0.00685	ACTN1,DCTN2,ECHS1,HSPA1A/HSPA1B,HSPA8,MANF,S100A8,S100A9,SOD2
Final_EOTRH_analysis - 2024-04-03 01:12 pm		STEAP3		transporter		0		0.143	-0.286	0.00703	ANXA2,HSPA8,SLC4A1,TGM2
Final_EOTRH_analysis - 2024-04-03 01:12 pm		calcimycin		chemical reagent		1.934		-0.102	2.132	0.00703	CALR,FN1,HSP90B1,LCN2	NFKB1,NFKBIA,RELA,STAT3,TNF,TP63,calcimycin
Final_EOTRH_analysis - 2024-04-03 01:12 pm		phenacetin		chemical drug		0.283		-0.143	0.566	0.00703	A2M,ANXA1,ANXA2,LCN2
Final_EOTRH_analysis - 2024-04-03 01:12 pm		doxorubicin		chemical drug		0.961		-0.014	1.012	0.00719	A2M,ALB,ANXA1,ANXA2,ITGB4,LCN2,MMP2,RBM3,RETN,S100A8,S100A9,SOD2,TGM2	IL1B,IL6,NFKB1,NFKBIA,NFkB (family),RELA,STAT3,TNF,TP63,doxorubicin
Final_EOTRH_analysis - 2024-04-03 01:12 pm		GATA1		transcription regulator		-0.557		-0.017	-0.517	0.00722	ACTN1,CALR,CAVIN1,ITGA6,LYZ,SLC4A1,TGM2
Final_EOTRH_analysis - 2024-04-03 01:12 pm		LEPR		transmembrane receptor						0.00739	FN1,HSPA1A/HSPA1B,LCN2,MMP2,RETN	IL1B,LEPR,NFKB1,NFKBIA,NFkB (family),RELA,STAT3,TNF,TP63
Final_EOTRH_analysis - 2024-04-03 01:12 pm		SCD		enzyme		-0.447		0.043	-0.543	0.00739	LCN2,MMP2,RETN,S100A8,S100A9	NFKB1,NFKBIA,RELA,SCD,STAT3,TNF,TP63
Final_EOTRH_analysis - 2024-04-03 01:12 pm		interferon alpha		group		0.128		-0.136	0.458	0.00765	ANXA1,ANXA2,CTH,HSPA1A/HSPA1B,MMP2,S100A9,SERPINB1,TGM2,TRIOBP	IL1B,NFKB1,NFKBIA,NFkB (family),RELA,STAT3,interferon alpha
Final_EOTRH_analysis - 2024-04-03 01:12 pm		CD38		enzyme		0.618		-0.115	0.896	0.00773	ANXA2,FN1,JCHAIN,MANF,RPN1,SOD2
Final_EOTRH_analysis - 2024-04-03 01:12 pm		CREBBP		transcription regulator						0.00816	CTSG,ELANE,ITGA6,PPFIBP2,RETN,SOD2,STOM,UTRN
Final_EOTRH_analysis - 2024-04-03 01:12 pm		IL1		group		1.23		-0.084	1.449	0.00829	ALB,FN1,LYZ,MMP2,S100A9,SOD2,TGM2	CEBPA,IL1,IL6,NFKB1,NFKBIA,NFkB (family),RELA,STAT3,TP63
Final_EOTRH_analysis - 2024-04-03 01:12 pm		GNB1		other						0.00879	CAVIN1,ILK,SEPTIN9
Final_EOTRH_analysis - 2024-04-03 01:12 pm		IL11RA		transmembrane receptor						0.00879	FGF23,LCN2,MMP2	CEBPA,IL11RA,NFKB1,NFkB (family),RELA,STAT3,TP63
Final_EOTRH_analysis - 2024-04-03 01:12 pm		IL6ST		transmembrane receptor						0.00879	A2M,ALB,LTF	IL6,IL6ST,NFKB1,NFKBIA,RELA,STAT3
Final_EOTRH_analysis - 2024-04-03 01:12 pm		MDL 73811		chemical reagent						0.00879	FN1,SOD2,TGM2
Final_EOTRH_analysis - 2024-04-03 01:12 pm		THEM6		other						0.00879	DNAJB11,HSP90B1,PDIA4
Final_EOTRH_analysis - 2024-04-03 01:12 pm		TPH1		enzyme						0.00879	HSPA1A/HSPA1B,HSPA8,PPFIBP2
Final_EOTRH_analysis - 2024-04-03 01:12 pm		chrysotile asbestos		chemical toxicant						0.00879	HSP90B1,JCHAIN,PDIA4
Final_EOTRH_analysis - 2024-04-03 01:12 pm		isotretinoin		biologic drug						0.00879	LCN2,S100A9,S100P
Final_EOTRH_analysis - 2024-04-03 01:12 pm		vincristine		chemical drug						0.00879	LMNB1,SOD2,YWHAQ
Final_EOTRH_analysis - 2024-04-03 01:12 pm		ETV5		transcription regulator		1.982		0.032	1.92	0.00901	CAVIN1,FN1,LCN2,LYZ,MMP2	ETV5,IL6,NFKB1,NFKBIA,RELA,STAT3
Final_EOTRH_analysis - 2024-04-03 01:12 pm		PRKAA1		kinase		-0.6		0.081	-0.778	0.00901	ALB,FN1,MYLK,SOD2,TGM2	NFKB1,PRKAA1,RELA,STAT3,TP63
Final_EOTRH_analysis - 2024-04-03 01:12 pm		TRAPPC1		other		1.342		-0.068	1.494	0.00901	CALR,HSP90B1,HSPA1A/HSPA1B,PDIA4,SSR4
Final_EOTRH_analysis - 2024-04-03 01:12 pm		diphtheria toxin		chemical - endogenous non-mammalian		-1		-0.065	-0.87	0.00901	COL12A1,MZB1,S100A8,S100A9,TGM2
Final_EOTRH_analysis - 2024-04-03 01:12 pm		HDAC1		enzyme		-0.068		0.086	-0.237	0.00907	FN1,ITGB4,LCN2,NASP,S100A9,TGM2
Final_EOTRH_analysis - 2024-04-03 01:12 pm		MYOC		other						0.00916	ANXA1,FBN1,FN1,FSCN1
Final_EOTRH_analysis - 2024-04-03 01:12 pm		PLAU		peptidase		1.154		-0.029	1.21	0.00916	FN1,S100A8,S100A9,SERPINB1
Final_EOTRH_analysis - 2024-04-03 01:12 pm		manganese		chemical - endogenous mammalian		1.131		0.02	1.091	0.00916	HSP90B1,HSPA1A/HSPA1B,LCN2,SOD2	NFKB1,NFKBIA,RELA,STAT3,TNF,TP63,manganese
Final_EOTRH_analysis - 2024-04-03 01:12 pm		BDNF		growth factor		0.6		0.024	0.546	0.00918	ANXA2,EPB41L2,FSCN1,LCN2,MACROD1,MAP1B,S100A9,SOD2	BDNF,NFKB1,NFKBIA,NFkB (family),STAT3
Final_EOTRH_analysis - 2024-04-03 01:12 pm		NFKBIA		transcription regulator		1.969		-0.02	2.017	0.00933	A2M,FN1,FSCN1,HSPA8,LCN2,LYZ,S100A8,S100A9,SOD2,TMPO	CEBPA,CEBPB,IL1A,IL6,NFKB1,NFKBIA,NFKBIZ,NFkB (family),RELA,STAT3,TNF,TP63
Final_EOTRH_analysis - 2024-04-03 01:12 pm		AC0072782		other						0.00979	AZU1,LYZ
Final_EOTRH_analysis - 2024-04-03 01:12 pm		ALOX12		enzyme						0.00979	FN1,MMP2
Final_EOTRH_analysis - 2024-04-03 01:12 pm		BACH2		transcription regulator						0.00979	S100A8,S100A9
Final_EOTRH_analysis - 2024-04-03 01:12 pm		CSF3R		transmembrane receptor						0.00979	LTF,LYZ
Final_EOTRH_analysis - 2024-04-03 01:12 pm		CYP4A11		enzyme						0.00979	FN1,S100A8
Final_EOTRH_analysis - 2024-04-03 01:12 pm		ELN		other						0.00979	FN1,MMP2
Final_EOTRH_analysis - 2024-04-03 01:12 pm		FSCN1	-1.609	other						0.00979	FN1,MMP2
Final_EOTRH_analysis - 2024-04-03 01:12 pm		GPR15LG		cytokine						0.00979	S100A8,S100A9
Final_EOTRH_analysis - 2024-04-03 01:12 pm		HDAC8		transcription regulator						0.00979	FN1,MMP2
Final_EOTRH_analysis - 2024-04-03 01:12 pm		IZUMO1R		other						0.00979	S100A8,S100A9
Final_EOTRH_analysis - 2024-04-03 01:12 pm		L-carnitine		chemical - endogenous mammalian						0.00979	A2M,ALB
Final_EOTRH_analysis - 2024-04-03 01:12 pm		MALT1		peptidase						0.00979	LCN2,S100A8
Final_EOTRH_analysis - 2024-04-03 01:12 pm		MC-1568		chemical reagent						0.00979	FN1,MMP2
Final_EOTRH_analysis - 2024-04-03 01:12 pm		MCAM		other						0.00979	FN1,MMP2
Final_EOTRH_analysis - 2024-04-03 01:12 pm		MRGPRX3		g-protein coupled receptor						0.00979	S100A8,S100A9
Final_EOTRH_analysis - 2024-04-03 01:12 pm		N-hydroxy-N'-(4-butyl-2-methylphenyl)formamidine		chemical reagent						0.00979	FN1,S100A8
Final_EOTRH_analysis - 2024-04-03 01:12 pm		N-methylsulfonyl-12,12-dibromododec-11-enamide		chemical reagent						0.00979	FN1,S100A8
Final_EOTRH_analysis - 2024-04-03 01:12 pm		NVP-TAE 226		chemical drug						0.00979	S100A8,S100A9
Final_EOTRH_analysis - 2024-04-03 01:12 pm		PDZ1i		chemical reagent						0.00979	ITGA6,ITGB4
Final_EOTRH_analysis - 2024-04-03 01:12 pm		SDHB		enzyme						0.00979	FN1,SOD2
Final_EOTRH_analysis - 2024-04-03 01:12 pm		SLC16A2	0	transporter						0.00979	CIRBP,RBM3
Final_EOTRH_analysis - 2024-04-03 01:12 pm		SLC2A1		transporter						0.00979	FN1,MMP2
Final_EOTRH_analysis - 2024-04-03 01:12 pm		STK24		kinase						0.00979	FN1,MMP2
Final_EOTRH_analysis - 2024-04-03 01:12 pm		TEK		kinase						0.00979	S100A8,S100A9
Final_EOTRH_analysis - 2024-04-03 01:12 pm		WP1066		chemical drug						0.00979	FN1,MMP2
Final_EOTRH_analysis - 2024-04-03 01:12 pm		cucurbitacin I		chemical reagent						0.00979	S100A8,S100A9
Final_EOTRH_analysis - 2024-04-03 01:12 pm		hemozoin		chemical - endogenous non-mammalian						0.00979	S100A8,S100A9
Final_EOTRH_analysis - 2024-04-03 01:12 pm		lestaurtinib		chemical drug						0.00979	LYZ,SOD2
Final_EOTRH_analysis - 2024-04-03 01:12 pm		miR-451a (and other miRNAs w/seed AACCGUU)		mature microrna						0.00979	MIF,MMP2
Final_EOTRH_analysis - 2024-04-03 01:12 pm		mir-196 (includes others)		microrna						0.00979	ANXA1,S100A9
Final_EOTRH_analysis - 2024-04-03 01:12 pm		penfluridol		chemical drug						0.00979	ITGA6,ITGB4
Final_EOTRH_analysis - 2024-04-03 01:12 pm		phenyl-N-tert-butylnitrone		chemical reagent						0.00979	FN1,HSPA1A/HSPA1B
Final_EOTRH_analysis - 2024-04-03 01:12 pm		valine		chemical - endogenous mammalian						0.00979	ALB,SOD2
Final_EOTRH_analysis - 2024-04-03 01:12 pm		zymosan		chemical - endogenous non-mammalian						0.00979	CST3,MMP2
Final_EOTRH_analysis - 2024-04-03 01:12 pm		zymosan A		biologic drug						0.00979	ANXA1,BPI
Final_EOTRH_analysis - 2024-04-03 01:12 pm		CEBPB		transcription regulator		1.48		-0.113	1.845	0.0099	ALB,CIRBP,ELANE,FN1,HSPA8,LCN2,LMNB1,MMP2,NASP,PI3,SOD2,TMPO
Final_EOTRH_analysis - 2024-04-03 01:12 pm		APOE		transporter						0.0102	CALR,HSP90B1,HSPA1A/HSPA1B,LCN2,MMP2,MYO1B,PPFIBP2,S100A8,S100A9,SOD2
Final_EOTRH_analysis - 2024-04-03 01:12 pm		FGF2		growth factor	Activated	2.019		-0.077	2.216	0.0102	ALB,FBN1,FGF23,FN1,MACROD1,MIF,MMP2,S100A8,STOM,YWHAQ
Final_EOTRH_analysis - 2024-04-03 01:12 pm		CREB		group		-0.223		-0.076	-0.057	0.0108	CTH,DCTN3,DDX39B,FSCN1,MIF,MMP2,RBFOX1
Final_EOTRH_analysis - 2024-04-03 01:12 pm		THZ1		chemical drug		-1.134		0.143	-1.512	0.0108	ANXA1,COL12A1,FBN1,FN1,HSPA1A/HSPA1B,MMP2,SERPINB1
Final_EOTRH_analysis - 2024-04-03 01:12 pm		butyric acid		chemical - endogenous mammalian		0.753		-0.035	0.861	0.0112	A2M,ALB,ANXA1,ANXA2,ELANE,JCHAIN,MMP2,S100P,TGM2,UTRN
Final_EOTRH_analysis - 2024-04-03 01:12 pm		XBP1		transcription regulator		1.459		-0.126	1.807	0.0115	CALR,DNAJB11,FN1,HSP90B1,PDIA4,RCN3,RPN1,SSR4
Final_EOTRH_analysis - 2024-04-03 01:12 pm		thioacetamide		chemical toxicant		-0.24		-0.134	0.107	0.0115	ANXA1,ANXA2,FBN1,ITGB4,LCN2,MMP2,RBM3,TGM2
Final_EOTRH_analysis - 2024-04-03 01:12 pm		2-deoxyglucose		chemical drug		-0.152		0.033	-0.218	0.0117	FN1,HSP90B1,LCN2,SOD2
Final_EOTRH_analysis - 2024-04-03 01:12 pm		NFKB2		transcription regulator		1.982		-0.041	2.063	0.0117	JCHAIN,MMP2,MZB1,SOD2
Final_EOTRH_analysis - 2024-04-03 01:12 pm		PTGES		enzyme						0.0117	ANXA1,ANXA2,ITGA6,ITGB4
Final_EOTRH_analysis - 2024-04-03 01:12 pm		RELB		transcription regulator		-1		-0.121	-0.758	0.0117	FSCN1,MYO1B,PPFIBP2,SOD2
Final_EOTRH_analysis - 2024-04-03 01:12 pm		RETNLB		other	Activated	2		-0.143	2.286	0.0117	FN1,LMNB1,MMP2,STOM
Final_EOTRH_analysis - 2024-04-03 01:12 pm		RORA		ligand-dependent nuclear receptor						0.0117	LCN2,RBFOX1,S100A8,S100A9
Final_EOTRH_analysis - 2024-04-03 01:12 pm		hydroxypropyl-beta-cyclodextrin		chemical drug	Inhibited	-2		0.067	-2.133	0.0117	ALB,JCHAIN,MYO1B,MZB1
Final_EOTRH_analysis - 2024-04-03 01:12 pm		cholesterol		chemical - endogenous mammalian		1.802		-0.067	1.965	0.0122	FN1,HSP90B1,LYZ,MANF,MMP2,S100A8
Final_EOTRH_analysis - 2024-04-03 01:12 pm		TP53		transcription regulator		1.65		-0.023	1.754	0.0125	A2M,ACTN1,ALB,ANXA1,ANXA2,CLTA,CTH,DCTN2,FN1,HSPA1A/HSPA1B,HSPA8,HSPB1,ILK,ITGB4,LCN2,LTF,LYZ,MMP2,NUCKS1,PDHX,PGD,RBM3,RPN1,S100A9,SNX5,SOD2,STOM,TGM2,TRIM28,TUBA1B
Final_EOTRH_analysis - 2024-04-03 01:12 pm		camptothecin		chemical drug		-0.113		-0.036	-0.012	0.0126	ANXA2,CALR,DDX39B,FSCN1,HSPA1A/HSPA1B,HSPA8,HSPB1,NUCKS1,PI3,PPFIBP2,SOD2
Final_EOTRH_analysis - 2024-04-03 01:12 pm		ADAMTS12		peptidase						0.0126	LCN2,S100A8,S100A9
Final_EOTRH_analysis - 2024-04-03 01:12 pm		BAPTA-AM		chemical reagent						0.0126	FN1,MMP2,S100A8
Final_EOTRH_analysis - 2024-04-03 01:12 pm		CD247		transmembrane receptor						0.0126	NASP,RBM3,SSR4
Final_EOTRH_analysis - 2024-04-03 01:12 pm		INSIG1		other						0.0126	LCN2,S100A8,S100A9
Final_EOTRH_analysis - 2024-04-03 01:12 pm		SDCBP	-0.175	enzyme						0.0126	ITGA6,ITGB4,MMP2
Final_EOTRH_analysis - 2024-04-03 01:12 pm		cinnamaldehyde		chemical toxicant						0.0126	HSPA1A/HSPA1B,S100A8,SOD2
Final_EOTRH_analysis - 2024-04-03 01:12 pm		eflornithine		chemical drug						0.0126	FN1,SOD2,TGM2
Final_EOTRH_analysis - 2024-04-03 01:12 pm		lipofermata		chemical reagent						0.0126	CALR,FN1,HSP90B1
Final_EOTRH_analysis - 2024-04-03 01:12 pm		NGF		growth factor						0.013	A2M,ANXA2,MACROD1,MMP2,STOM
Final_EOTRH_analysis - 2024-04-03 01:12 pm		forskolin		chemical toxicant		0.99		-0.049	1.135	0.0135	ACTN1,CALR,FGF23,FN1,HSPA1A/HSPA1B,ILK,LTF,MACROD1,MIF,S100A8,SOD2,STOM
Final_EOTRH_analysis - 2024-04-03 01:12 pm		ERK		group		1.533		-0.108	1.791	0.0141	ACTN1,FN1,LCN2,MMP2,MYLK,TGM2
Final_EOTRH_analysis - 2024-04-03 01:12 pm		LEF1		transcription regulator		0.673		-0.025	0.727	0.0141	ANXA1,ELANE,FN1,LYZ,MMP2,MZB1
Final_EOTRH_analysis - 2024-04-03 01:12 pm		MAPK14		kinase	Activated	2.158		-0.107	2.389	0.0141	CALR,FN1,S100A8,S100A9,SOD2,TGM2
Final_EOTRH_analysis - 2024-04-03 01:12 pm		mir-1 (includes others)		microrna		-0.26		0.125	-0.531	0.0141	ANXA2,CALR,FN1,HSP90B1,MYLK,UTRN
Final_EOTRH_analysis - 2024-04-03 01:12 pm		calcitriol		chemical drug		-0.497		0.02	-0.55	0.0141	ALB,ANXA2,CAVIN1,COL12A1,FBN1,FGF23,FN1,LCN2,LTF,NASP,S100A8,S100A9,SERPINB1
Final_EOTRH_analysis - 2024-04-03 01:12 pm		CLIC4	-2.203	ion channel		0		0	0	0.0146	CFI,CST3,MMP2,SOD2
Final_EOTRH_analysis - 2024-04-03 01:12 pm		IL6R		transmembrane receptor		1.98		-0.109	2.196	0.0146	A2M,FN1,LCN2,MMP2
Final_EOTRH_analysis - 2024-04-03 01:12 pm		PTHLH		other						0.0146	FN1,HSPA1A/HSPA1B,ITGA6,SOD2
Final_EOTRH_analysis - 2024-04-03 01:12 pm		RAS		group						0.0146	FN1,MMP2,SOD2,TGM2
Final_EOTRH_analysis - 2024-04-03 01:12 pm		colistin		biologic drug		0		-0.025	0.05	0.0146	CST3,EPB41L2,MMP2,MYO1B
Final_EOTRH_analysis - 2024-04-03 01:12 pm		kainic acid		chemical toxicant						0.0146	ALB,FN1,LCN2,MMP2
Final_EOTRH_analysis - 2024-04-03 01:12 pm		kanamycin A		chemical drug		0		-0.025	0.05	0.0146	CST3,EPB41L2,MMP2,MYO1B
Final_EOTRH_analysis - 2024-04-03 01:12 pm		ATF4		transcription regulator		1.432		-0.13	1.72	0.0153	CALR,CTH,FN1,HSP90B1,SOD2
Final_EOTRH_analysis - 2024-04-03 01:12 pm		H89		chemical drug		-1.172		0.107	-1.409	0.0153	ANXA1,FGF23,MMP2,S100A8,SOD2
Final_EOTRH_analysis - 2024-04-03 01:12 pm		INHBA	-0.274	growth factor	Activated	2.213		-0.097	2.428	0.0153	ACTN1,FN1,MMP2,S100A8,S100A9
Final_EOTRH_analysis - 2024-04-03 01:12 pm		RXRB		ligand-dependent nuclear receptor						0.0153	LCN2,LYZ,MAP1B,MMP2,S100A8
Final_EOTRH_analysis - 2024-04-03 01:12 pm		bexarotene		chemical drug		0.555		-0.04	0.643	0.0153	CST3,CTH,DCTN3,S100A9,TGM2
Final_EOTRH_analysis - 2024-04-03 01:12 pm		RUNX1		transcription regulator						0.0161	ALB,ANXA2,CTSG,FSCN1,S100A9,SLC4A1
Final_EOTRH_analysis - 2024-04-03 01:12 pm		TGFB1	-1.271	growth factor		-0.143		-0.079	0.247	0.017	ACTN1,ALB,ANXA2,CALR,CFI,COL12A1,CST3,FBN1,FN1,FSCN1,HNRNPH1,HSP90B1,HSPA1A/HSPA1B,HSPB1,ILK,ITGA6,LCN2,MAP1B,MMP2,MYLK,PPFIBP2,RBM3,RETN,SERPINB1,SLC4A1,SOD2,TGM2,TMOD3
Final_EOTRH_analysis - 2024-04-03 01:12 pm		FST		other						0.0173	FN1,LTF,MMP2
Final_EOTRH_analysis - 2024-04-03 01:12 pm		Go 6976		chemical drug						0.0173	FN1,MMP2,SOD2
Final_EOTRH_analysis - 2024-04-03 01:12 pm		LAMP2		other						0.0173	FN1,ITGA6,ITGB4
Final_EOTRH_analysis - 2024-04-03 01:12 pm		TAF4B	0	transcription regulator						0.0173	FN1,ITGA6,JCHAIN
Final_EOTRH_analysis - 2024-04-03 01:12 pm		TSPO		transmembrane receptor						0.0173	ANXA1,LCN2,SOD2
Final_EOTRH_analysis - 2024-04-03 01:12 pm		VIM	-0.736	other						0.0173	ITGB4,LMNB1,LTF
Final_EOTRH_analysis - 2024-04-03 01:12 pm		ZEB2	0	transcription regulator						0.0173	CTSG,ELANE,MMP2
Final_EOTRH_analysis - 2024-04-03 01:12 pm		ZNF106		other						0.0173	HSPB1,LYZ,S100A8
Final_EOTRH_analysis - 2024-04-03 01:12 pm		emodin		chemical drug						0.0173	FN1,MMP2,SOD2
Final_EOTRH_analysis - 2024-04-03 01:12 pm		fluoromethyl 2,2-difluoro-1-(trifluoromethyl)vinyl ether		chemical toxicant						0.0173	HSPA1A/HSPA1B,HSPB1,UCHL1
Final_EOTRH_analysis - 2024-04-03 01:12 pm		lisinopril		biologic drug						0.0173	MMP2,S100A8,S100A9
Final_EOTRH_analysis - 2024-04-03 01:12 pm		F3		transmembrane receptor		-0.555		0.022	-0.603	0.0179	LYZ,MMP2,S100A8,S100A9,TGM2
Final_EOTRH_analysis - 2024-04-03 01:12 pm		RAC1		enzyme		1.103		-0.102	1.302	0.0179	FN1,HSPB1,ITGA6,MMP2,SOD2
Final_EOTRH_analysis - 2024-04-03 01:12 pm		IL11		cytokine						0.0179	A2M,ANXA2,LCN2,MMP2
Final_EOTRH_analysis - 2024-04-03 01:12 pm		RUNX3		transcription regulator		-1.067		0.122	-1.31	0.0179	COL12A1,FBN1,ILK,MMP2
Final_EOTRH_analysis - 2024-04-03 01:12 pm		S100A4	-0.935	other		1.969		-0.067	2.1	0.0179	FN1,MMP2,S100A8,S100A9
Final_EOTRH_analysis - 2024-04-03 01:12 pm		metronidazole		chemical drug		0		-0.032	0.063	0.0179	CST3,EPB41L2,MMP2,MYO1B
Final_EOTRH_analysis - 2024-04-03 01:12 pm		PGR		ligand-dependent nuclear receptor		-1.154		0.029	-1.248	0.0185	A2M,COL12A1,CTSG,EP400,FBN1,FN1,ITGA6,ITGB4,MMP2,S100A8,S100P
Final_EOTRH_analysis - 2024-04-03 01:12 pm		ALOX15		enzyme						0.0188	FN1,MMP2
Final_EOTRH_analysis - 2024-04-03 01:12 pm		ANTXR2		transmembrane receptor						0.0188	FN1,MMP2
Final_EOTRH_analysis - 2024-04-03 01:12 pm		ATXN3		peptidase						0.0188	MMP2,SOD2
Final_EOTRH_analysis - 2024-04-03 01:12 pm		CCDC12	-1.598	other						0.0188	FN1,MMP2
Final_EOTRH_analysis - 2024-04-03 01:12 pm		ELF5		transcription regulator						0.0188	BPIFA2,ILK
Final_EOTRH_analysis - 2024-04-03 01:12 pm		F10	1.195	peptidase						0.0188	MIF,MMP2
Final_EOTRH_analysis - 2024-04-03 01:12 pm		GABPB1		transcription regulator						0.0188	ELANE,UTRN
Final_EOTRH_analysis - 2024-04-03 01:12 pm		GALNT3		enzyme						0.0188	FGF23,FN1
Final_EOTRH_analysis - 2024-04-03 01:12 pm		IGFBP7		transporter						0.0188	MMP2,SOD2
Final_EOTRH_analysis - 2024-04-03 01:12 pm		IL12B		cytokine						0.0188	S100A8,S100A9
Final_EOTRH_analysis - 2024-04-03 01:12 pm		IRF6		transcription regulator						0.0188	LCN2,SOD2
Final_EOTRH_analysis - 2024-04-03 01:12 pm		KCNK9		ion channel						0.0188	A2M,LCN2
Final_EOTRH_analysis - 2024-04-03 01:12 pm		L-lysine		chemical - endogenous mammalian						0.0188	ALB,SOD2
Final_EOTRH_analysis - 2024-04-03 01:12 pm		L-phenylalanine		chemical - endogenous mammalian						0.0188	ALB,SOD2
Final_EOTRH_analysis - 2024-04-03 01:12 pm		LOXL3		enzyme						0.0188	DNAJB11,HSP90B1
Final_EOTRH_analysis - 2024-04-03 01:12 pm		OPA1		enzyme						0.0188	S100A8,S100A9
Final_EOTRH_analysis - 2024-04-03 01:12 pm		RND3		enzyme						0.0188	FN1,MMP2
Final_EOTRH_analysis - 2024-04-03 01:12 pm		SIPA1		other						0.0188	FN1,ITGB4
Final_EOTRH_analysis - 2024-04-03 01:12 pm		SMURF2		enzyme						0.0188	FN1,TRIM28
Final_EOTRH_analysis - 2024-04-03 01:12 pm		SOX10		transcription regulator						0.0188	FN1,ITGA6
Final_EOTRH_analysis - 2024-04-03 01:12 pm		TINCR		other						0.0188	MMP2,S100A8
Final_EOTRH_analysis - 2024-04-03 01:12 pm		TRAF1	0	other						0.0188	S100A8,S100A9
Final_EOTRH_analysis - 2024-04-03 01:12 pm		YAP/TAZ		group						0.0188	HSPA1A/HSPA1B,HSPB1
Final_EOTRH_analysis - 2024-04-03 01:12 pm		ZFTA-RELA		fusion gene/product						0.0188	FN1,TGM2
Final_EOTRH_analysis - 2024-04-03 01:12 pm		beta-carotene		chemical - endogenous mammalian						0.0188	ALB,HSPA1A/HSPA1B
Final_EOTRH_analysis - 2024-04-03 01:12 pm		dimethyl itaconate		chemical reagent						0.0188	LCN2,S100A9
Final_EOTRH_analysis - 2024-04-03 01:12 pm		farnesol		chemical reagent						0.0188	HSP90B1,PDIA4
Final_EOTRH_analysis - 2024-04-03 01:12 pm		linsidomine		chemical drug						0.0188	ALB,ANXA2
Final_EOTRH_analysis - 2024-04-03 01:12 pm		methoxychlor		chemical toxicant						0.0188	HSP90B1,LTF
Final_EOTRH_analysis - 2024-04-03 01:12 pm		miR-570-3p (miRNAs w/seed GAAAACA)		mature microrna						0.0188	HSPA1A/HSPA1B,MMP2
Final_EOTRH_analysis - 2024-04-03 01:12 pm		omeprazole		chemical drug						0.0188	A2M,ITGA6
Final_EOTRH_analysis - 2024-04-03 01:12 pm		tosedostat		chemical drug						0.0188	CTH,RETN
Final_EOTRH_analysis - 2024-04-03 01:12 pm		yoda1		chemical reagent						0.0188	FN1,MMP2
Final_EOTRH_analysis - 2024-04-03 01:12 pm		SB203580		chemical drug		-1.337		0.109	-1.637	0.0192	ANXA1,FN1,MMP2,RBM3,RCN3,RETN,SOD2,TGM2
Final_EOTRH_analysis - 2024-04-03 01:12 pm		cycloheximide		chemical reagent		-1.912		0.044	-2.028	0.0192	ALB,CALR,FN1,HSPA8,LCN2,MMP2,RBM3,S100A8
Final_EOTRH_analysis - 2024-04-03 01:12 pm		RXRA		ligand-dependent nuclear receptor		-0.816		0.036	-0.904	0.0194	ILK,LCN2,LTF,LYZ,MAP1B,MMP2,S100A8
Final_EOTRH_analysis - 2024-04-03 01:12 pm		PKC		group						0.0208	FN1,HSP90B1,MMP2,PDIA4,S100A8
Final_EOTRH_analysis - 2024-04-03 01:12 pm		TSC2		other		1.342		0.132	1.047	0.0208	A2M,ANXA1,ANXA2,HSPB1,SOD2
Final_EOTRH_analysis - 2024-04-03 01:12 pm		FOS		transcription regulator		-0.447		-0.046	-0.339	0.0214	A2M,CTH,FBN1,FN1,HSP90B1,ITGA6,ITGB4,MMP2,S100A8,S100A9,UTRN
Final_EOTRH_analysis - 2024-04-03 01:12 pm		KRAS		enzyme		0.246		-0.008	0.264	0.0214	CAVIN1,COL12A1,CTH,FBN1,FN1,HSPB1,ILK,ITIH1,LCN2,LMNB1,LTF,LYZ,MMP2,MYLK,RPN1,SERBP1,STOM,SUN1,TGM2
Final_EOTRH_analysis - 2024-04-03 01:12 pm		6-hydroxydopamine		chemical toxicant		0		-0.098	0.195	0.0217	CALR,HSPA1A/HSPA1B,HSPA8,SOD2
Final_EOTRH_analysis - 2024-04-03 01:12 pm		COL5A1	0.955	other		-1.387		0.128	-1.635	0.0217	CALR,COL12A1,FBN1,FN1
Final_EOTRH_analysis - 2024-04-03 01:12 pm		ITGB3		transmembrane receptor						0.0217	FN1,HSP90B1,ILK,MMP2
Final_EOTRH_analysis - 2024-04-03 01:12 pm		PRKCA		kinase						0.0217	FN1,HSPA1A/HSPA1B,S100A8,S100A9
Final_EOTRH_analysis - 2024-04-03 01:12 pm		TLR3	0	transmembrane receptor						0.0217	CTH,LCN2,LMNB1,S100A8
Final_EOTRH_analysis - 2024-04-03 01:12 pm		inosine		chemical - endogenous mammalian		-0.392		-0.143	-0.112	0.0217	A2M,ANXA1,ANXA2,SERPINB1
Final_EOTRH_analysis - 2024-04-03 01:12 pm		ATP2B2		transporter						0.0228	A2M,CALR,MMP2
Final_EOTRH_analysis - 2024-04-03 01:12 pm		EFEMP1	0.145	enzyme						0.0228	CALR,DNAJB11,HSP90B1
Final_EOTRH_analysis - 2024-04-03 01:12 pm		F2RL1		g-protein coupled receptor						0.0228	ITGB4,MMP2,SERPINB1
Final_EOTRH_analysis - 2024-04-03 01:12 pm		FBXO32		enzyme						0.0228	CALR,RPN1,SOD2
Final_EOTRH_analysis - 2024-04-03 01:12 pm		FREY1		other						0.0228	CALR,HSP90B1,HSPA8
Final_EOTRH_analysis - 2024-04-03 01:12 pm		PRKCB		kinase						0.0228	FN1,MMP2,SOD2
Final_EOTRH_analysis - 2024-04-03 01:12 pm		SERPINA1		other						0.0228	ELANE,HSP90B1,LCN2
Final_EOTRH_analysis - 2024-04-03 01:12 pm		TRAF3IP2		enzyme						0.0228	LCN2,MMP2,S100A8
Final_EOTRH_analysis - 2024-04-03 01:12 pm		NTRK1		kinase	Activated	2.747		-0.049	2.882	0.0232	CALR,CAVIN1,COL12A1,DNAJB11,HSP90B1,MANF,PDIA4,SOD2
Final_EOTRH_analysis - 2024-04-03 01:12 pm		methylprednisolone		chemical drug		0.359		-0.069	0.54	0.0238	A2M,ANXA1,ANXA2,CST3,FN1,HSP90B1,HSPA1A/HSPA1B,MYO1B,SERPINB1
Final_EOTRH_analysis - 2024-04-03 01:12 pm		fluoride		chemical - endogenous mammalian		0		-0.012	0.024	0.024	ACTN1,DDX39B,HSPA1A/HSPA1B,TUBA1B,YWHAQ
Final_EOTRH_analysis - 2024-04-03 01:12 pm		CCND1		transcription regulator		0		0.032	-0.065	0.0253	HSPA1A/HSPA1B,HSPA8,HSPB1,MMP2,MYLK,STOM,TUBA1B,UTRN
Final_EOTRH_analysis - 2024-04-03 01:12 pm		NFkB (complex)		complex		1.585		-0.11	1.87	0.0253	A2M,FN1,HSPB1,LCN2,MMP2,MYLK,SOD2,TGM2
Final_EOTRH_analysis - 2024-04-03 01:12 pm		17-alpha-ethinylestradiol		chemical drug						0.026	DCTN2,LCN2,MANF,TGM2
Final_EOTRH_analysis - 2024-04-03 01:12 pm		AGER		transmembrane receptor						0.026	FN1,MMP2,S100A8,S100A9
Final_EOTRH_analysis - 2024-04-03 01:12 pm		IFNGR1		transmembrane receptor						0.026	CCDC124,FN1,FSCN1,MMP2
Final_EOTRH_analysis - 2024-04-03 01:12 pm		PRKAA2		kinase		-1.114		0.143	-1.39	0.026	ALB,FN1,MYLK,TGM2
Final_EOTRH_analysis - 2024-04-03 01:12 pm		RGS2		enzyme	Inhibited	-2		0.1	-2.2	0.026	HSP90B1,MANF,PDIA4,SSR4
Final_EOTRH_analysis - 2024-04-03 01:12 pm		PTP4A1		phosphatase		-0.059		-0.009	-0.038	0.0264	ACTN1,HNRNPH1,HNRNPH2,HSPA1A/HSPA1B,ITGB4,MMP2,WASL
Final_EOTRH_analysis - 2024-04-03 01:12 pm		EGLN		group		-0.651		0.143	-0.967	0.0275	A2M,CAVIN1,LCN2,MIF,S100A9
Final_EOTRH_analysis - 2024-04-03 01:12 pm		JNK		group	Activated	2.194		-0.123	2.464	0.0275	A2M,FN1,MMP2,SOD2,TGM2
Final_EOTRH_analysis - 2024-04-03 01:12 pm		mir-122 (includes others)		microrna		1.342		0.143	1.022	0.0275	MAP1B,RBM3,SEPTIN9,TGM2,TPD52L2
Final_EOTRH_analysis - 2024-04-03 01:12 pm		EP300		transcription regulator						0.0277	FN1,ITGA6,MMP2,PPFIBP2,RETN,SOD2,STOM,UTRN
Final_EOTRH_analysis - 2024-04-03 01:12 pm		progesterone		chemical - endogenous mammalian		-1.049		-0.059	-0.869	0.0282	COL12A1,CST3,EP400,FN1,HSPA8,LCN2,LTF,MMP2,RETN,S100P,SOD2
Final_EOTRH_analysis - 2024-04-03 01:12 pm		estrogen receptor		group		0.447		0.07	0.291	0.029	ANXA1,COL12A1,FN1,HSPA1A/HSPA1B,LTF,MAP1B,TGM2
Final_EOTRH_analysis - 2024-04-03 01:12 pm		ANXA1	-1.597	enzyme						0.0291	ANXA1,ANXA2,MMP2
Final_EOTRH_analysis - 2024-04-03 01:12 pm		CKAP2L		other						0.0291	LMNB1,TMPO,TUBA1B
Final_EOTRH_analysis - 2024-04-03 01:12 pm		CUX1		transcription regulator						0.0291	ELANE,LTF,MMP2
Final_EOTRH_analysis - 2024-04-03 01:12 pm		DIO2		enzyme						0.0291	CIRBP,HSPA1A/HSPA1B,RBM3
Final_EOTRH_analysis - 2024-04-03 01:12 pm		GFI1		transcription regulator						0.0291	AZU1,ELANE,LYZ
Final_EOTRH_analysis - 2024-04-03 01:12 pm		KLF5		transcription regulator						0.0291	CAVIN1,ILK,S100A9
Final_EOTRH_analysis - 2024-04-03 01:12 pm		LACTB		peptidase						0.0291	FBN1,FN1,TGM2
Final_EOTRH_analysis - 2024-04-03 01:12 pm		NOX4		enzyme						0.0291	CTH,FN1,MMP2
Final_EOTRH_analysis - 2024-04-03 01:12 pm		PAX5		transcription regulator						0.0291	FN1,JCHAIN,MMP2
Final_EOTRH_analysis - 2024-04-03 01:12 pm		PIK3R1		kinase						0.0291	HSP90B1,MMP2,SOD2
Final_EOTRH_analysis - 2024-04-03 01:12 pm		SKIC2		enzyme						0.0291	CTH,S100A8,S100A9
Final_EOTRH_analysis - 2024-04-03 01:12 pm		Saa3		other						0.0291	MMP2,S100A8,S100A9
Final_EOTRH_analysis - 2024-04-03 01:12 pm		TLR9		transmembrane receptor						0.0291	CTH,LCN2,S100A8
Final_EOTRH_analysis - 2024-04-03 01:12 pm		linoleic acid		chemical - endogenous mammalian						0.0291	HSP90B1,S100A8,S100A9
Final_EOTRH_analysis - 2024-04-03 01:12 pm		olanzapine		chemical drug						0.0291	HSPA8,S100A8,S100A9
Final_EOTRH_analysis - 2024-04-03 01:12 pm		propofol		chemical drug						0.0291	ANXA1,MMP2,SOD2
Final_EOTRH_analysis - 2024-04-03 01:12 pm		trinitrobenzenesulfonic acid		chemical reagent						0.0291	LCN2,S100A8,S100A9
Final_EOTRH_analysis - 2024-04-03 01:12 pm		IL10RA		transmembrane receptor		-0.816		-0.059	-0.671	0.0293	CTH,FBN1,FN1,HSPA8,LCN2,TGM2
Final_EOTRH_analysis - 2024-04-03 01:12 pm		BGN	1.558	other						0.0302	FBN1,UTRN
Final_EOTRH_analysis - 2024-04-03 01:12 pm		BMX		kinase						0.0302	HSPA1A/HSPA1B,MMP2
Final_EOTRH_analysis - 2024-04-03 01:12 pm		C1QTNF1		other						0.0302	FN1,SOD2
Final_EOTRH_analysis - 2024-04-03 01:12 pm		CTF1		cytokine						0.0302	A2M,MYLK
Final_EOTRH_analysis - 2024-04-03 01:12 pm		FABP3		transporter						0.0302	FN1,SOD2
Final_EOTRH_analysis - 2024-04-03 01:12 pm		FDX1		transporter						0.0302	FN1,HSPA1A/HSPA1B
Final_EOTRH_analysis - 2024-04-03 01:12 pm		FICD		enzyme						0.0302	HSPA1A/HSPA1B,HSPB1
Final_EOTRH_analysis - 2024-04-03 01:12 pm		HMGA2		enzyme						0.0302	FN1,LMNB1
Final_EOTRH_analysis - 2024-04-03 01:12 pm		IL17R (complex)		complex						0.0302	S100A8,S100A9
Final_EOTRH_analysis - 2024-04-03 01:12 pm		IL17RA		transmembrane receptor						0.0302	S100A8,S100A9
Final_EOTRH_analysis - 2024-04-03 01:12 pm		PCI-34051		chemical reagent						0.0302	FN1,MMP2
Final_EOTRH_analysis - 2024-04-03 01:12 pm		PF4		cytokine						0.0302	FN1,SOD2
Final_EOTRH_analysis - 2024-04-03 01:12 pm		PIEZO1		ion channel						0.0302	FN1,MMP2
Final_EOTRH_analysis - 2024-04-03 01:12 pm		SB 216763		chemical drug						0.0302	FSCN1,MYLK
Final_EOTRH_analysis - 2024-04-03 01:12 pm		STAT3/STAT3 (complex)		complex						0.0302	A2M,SOD2
Final_EOTRH_analysis - 2024-04-03 01:12 pm		SUMO1		enzyme						0.0302	ALB,TRIM28
Final_EOTRH_analysis - 2024-04-03 01:12 pm		YWHAZ	0.868	enzyme						0.0302	FN1,HSP90B1
Final_EOTRH_analysis - 2024-04-03 01:12 pm		alpha-tocopherol		chemical drug						0.0302	ALB,HSPA1A/HSPA1B
Final_EOTRH_analysis - 2024-04-03 01:12 pm		fatostatin		chemical reagent						0.0302	FN1,PGD
Final_EOTRH_analysis - 2024-04-03 01:12 pm		miR-143-3p (and other miRNAs w/seed GAGAUGA)		mature microrna						0.0302	FSCN1,ITGA6
Final_EOTRH_analysis - 2024-04-03 01:12 pm		miR-196a-5p (and other miRNAs w/seed AGGUAGU)		mature microrna						0.0302	ANXA1,S100A9
Final_EOTRH_analysis - 2024-04-03 01:12 pm		mir-130 (includes others)		microrna						0.0302	LCN2,LTF
Final_EOTRH_analysis - 2024-04-03 01:12 pm		prostaglandin D2		chemical - endogenous mammalian						0.0302	HSPA1A/HSPA1B,PHLDB1
Final_EOTRH_analysis - 2024-04-03 01:12 pm		4-phenylbutyric acid		chemical - endogenous mammalian		-1.067		-0.034	-1	0.0306	CALR,HSP90B1,MMP2,SOD2
Final_EOTRH_analysis - 2024-04-03 01:12 pm		CX3CL1		cytokine						0.0306	LYZ,MAP1B,MMP2,MYLK
Final_EOTRH_analysis - 2024-04-03 01:12 pm		MYL2		other						0.0306	ALB,ANXA1,ANXA2,CALR
Final_EOTRH_analysis - 2024-04-03 01:12 pm		RPL13A	-0.187	other	Inhibited	-2		-0.075	-1.85	0.0306	CLTA,LCN2,S100A8,SERBP1
Final_EOTRH_analysis - 2024-04-03 01:12 pm		TFAP2A		transcription regulator		1		0.061	0.878	0.0306	ANXA1,MMP2,S100A9,SOD2
Final_EOTRH_analysis - 2024-04-03 01:12 pm		miR-199a-5p (and other miRNAs w/seed CCAGUGU)		mature microrna		0		0.143	-0.286	0.0306	FN1,ITGB4,LCN2,LIN7C
Final_EOTRH_analysis - 2024-04-03 01:12 pm		SALL4		transcription regulator		1.342		0.069	1.187	0.0313	ANXA2,EPB41L2,FN1,ITGA6,UTRN
Final_EOTRH_analysis - 2024-04-03 01:12 pm		actinomycin D		biologic drug		-0.156		0.078	-0.327	0.0313	ALB,FN1,LMNB1,MMP2,RETN
Final_EOTRH_analysis - 2024-04-03 01:12 pm		CD40LG		cytokine		-1.969		-0.131	-1.71	0.0326	FSCN1,HSPA1A/HSPA1B,MIF,SOD2,TGM2,TPD52L2
Final_EOTRH_analysis - 2024-04-03 01:12 pm		CDKN2A		transcription regulator		1.715		0.005	1.707	0.0326	A2M,CTH,FN1,MMP2,TMPO,TRIM28
Final_EOTRH_analysis - 2024-04-03 01:12 pm		Ca2+		chemical - endogenous mammalian		0.987		-0.043	1.087	0.0326	CALR,FGF23,FN1,ITGA6,S100A8,S100A9
Final_EOTRH_analysis - 2024-04-03 01:12 pm		SREBF1		transcription regulator	Activated	2.213		-0.081	2.392	0.0326	CFI,CTH,FN1,HSPA1A/HSPA1B,PGD,RETN
Final_EOTRH_analysis - 2024-04-03 01:12 pm		prostaglandin E2		chemical - endogenous mammalian		1.82		-0.038	1.909	0.0326	ANXA2,CALR,FN1,FSCN1,MMP2,S100A8
Final_EOTRH_analysis - 2024-04-03 01:12 pm		tunicamycin		chemical - endogenous non-mammalian		1.729		-0.086	1.93	0.0326	CALR,DNAJB11,FN1,HSP90B1,ILK,MANF
Final_EOTRH_analysis - 2024-04-03 01:12 pm		PDGF-BB		complex		1.664		-0.061	1.813	0.0327	COL12A1,CTH,FN1,MMP2,SOD2,TGM2,TRIOBP,YWHAQ
Final_EOTRH_analysis - 2024-04-03 01:12 pm		losartan potassium		chemical drug		0.426		0.095	0.223	0.0355	CST3,FN1,MMP2,S100A8,S100A9
Final_EOTRH_analysis - 2024-04-03 01:12 pm		FOXO4		transcription regulator		0.339		0.013	0.314	0.0358	HSP90B1,PDIA4,SERPINB1,SOD2
Final_EOTRH_analysis - 2024-04-03 01:12 pm		SLC15A4		transporter		0		-0.143	0.286	0.0358	ANXA1,ANXA2,JCHAIN,MMP2
Final_EOTRH_analysis - 2024-04-03 01:12 pm		ZEB1		transcription regulator		1.091		-0.116	1.318	0.0358	FN1,ITGB4,MAP1B,MMP2
Final_EOTRH_analysis - 2024-04-03 01:12 pm		isoproterenol		chemical drug						0.0358	FGF23,MMP2,SOD2,TPD52L2
Final_EOTRH_analysis - 2024-04-03 01:12 pm		NRG1		growth factor		-0.388		-0.086	-0.198	0.0362	ACTN1,CAVIN1,FN1,FSCN1,TGM2,UTRN
Final_EOTRH_analysis - 2024-04-03 01:12 pm		TCF3		transcription regulator		1.951		-0.068	2.084	0.0362	ELANE,HSP90B1,MANF,MZB1,PDIA4,SERPINB1
Final_EOTRH_analysis - 2024-04-03 01:12 pm		HSPA9	-0.888	other						0.0363	FN1,MMP2,SOD2
Final_EOTRH_analysis - 2024-04-03 01:12 pm		MAFA		transcription regulator						0.0363	JCHAIN,MIF,MYLK
Final_EOTRH_analysis - 2024-04-03 01:12 pm		NFATC1	0	transcription regulator						0.0363	HSP90B1,PDIA4,UTRN
Final_EOTRH_analysis - 2024-04-03 01:12 pm		STK26	0.702	kinase						0.0363	FN1,MAP1B,MMP2
Final_EOTRH_analysis - 2024-04-03 01:12 pm		ZFHX3		transcription regulator						0.0363	ALB,MIF,TUBA1B
Final_EOTRH_analysis - 2024-04-03 01:12 pm		carboplatin		chemical drug						0.0363	A2M,LCN2,RBM3
Final_EOTRH_analysis - 2024-04-03 01:12 pm		lithium chloride		chemical drug						0.0363	FSCN1,MMP2,MYLK
Final_EOTRH_analysis - 2024-04-03 01:12 pm		uric acid		chemical - endogenous mammalian						0.0363	ANXA1,S100A8,S100A9
Final_EOTRH_analysis - 2024-04-03 01:12 pm		insulin		group		0.583		-0.089	0.881	0.0363	ALB,CTH,FBN1,FGF23,FN1,HSP90B1,HSPA8,ITGA6,MIF,MMP2,RETN,SOD2
Final_EOTRH_analysis - 2024-04-03 01:12 pm		KLF3		transcription regulator		1.89		0.07	1.705	0.0381	CIRBP,HNRNPH1,MIF,MZB1,SUN1,TMOD3,TMPO
Final_EOTRH_analysis - 2024-04-03 01:12 pm		EZH2		transcription regulator		0.314		0.018	0.268	0.0384	FBN1,FGF23,FN1,LCN2,MMP2,S100A8,S100A9,SOD2
Final_EOTRH_analysis - 2024-04-03 01:12 pm		MEK		group						0.0399	HSPB1,ITGA6,MMP2,RPN1,SUN1
Final_EOTRH_analysis - 2024-04-03 01:12 pm		cigarette smoke		chemical toxicant						0.0399	FN1,LCN2,MMP2,PGD,SOD2
Final_EOTRH_analysis - 2024-04-03 01:12 pm		vorinostat		chemical drug		0.447		-0.018	0.487	0.0399	FN1,LYZ,MMP2,S100A8,S100A9
Final_EOTRH_analysis - 2024-04-03 01:12 pm		BHLHE40		transcription regulator		0		-0.11	0.27	0.04	ACTN1,ANXA1,ITGA6,JCHAIN,SOD2,TGM2
Final_EOTRH_analysis - 2024-04-03 01:12 pm		NFE2L2		transcription regulator		1.863		-0.089	2.125	0.0412	DCTN3,DDX39B,DNAJB11,FN1,HSP90B1,MMP2,PDIA4,PGD,S100P,SOD2,UCHL1
Final_EOTRH_analysis - 2024-04-03 01:12 pm		LGALS3	-0.111	other						0.0415	FN1,FSCN1,ITGA6,LMNB1
Final_EOTRH_analysis - 2024-04-03 01:12 pm		MET		kinase		1.782		-0.102	1.964	0.0415	FN1,HSPB1,MMP2,SOD2
Final_EOTRH_analysis - 2024-04-03 01:12 pm		NFAT5		transcription regulator						0.0415	ACTN1,FGF23,LCN2,MYLK
Final_EOTRH_analysis - 2024-04-03 01:12 pm		PRDM1		transcription regulator		1.067		-0.056	1.178	0.0415	CLTA,JCHAIN,S100A8,S100A9
Final_EOTRH_analysis - 2024-04-03 01:12 pm		captopril		chemical drug		-0.152		-0.043	-0.066	0.0415	A2M,ANXA1,LCN2,RBM3
Final_EOTRH_analysis - 2024-04-03 01:12 pm		ceruletide		biologic drug		-1		-0.13	-0.739	0.0415	ANXA2,CAVIN1,HSPB1,PGD
Final_EOTRH_analysis - 2024-04-03 01:12 pm		1-(ethylthio)-4-(2-phenylethyl)-4H-spiro[benzo[h][1,2,4]triazolo[4,3-a]quinazoline-6,1'-cyclohexan]-5(7H)-one		chemical reagent						0.0436	FBN1,FN1
Final_EOTRH_analysis - 2024-04-03 01:12 pm		ACE2		peptidase						0.0436	FN1,MMP2
Final_EOTRH_analysis - 2024-04-03 01:12 pm		ANXA2	-1.547	other						0.0436	ANXA2,MMP2
Final_EOTRH_analysis - 2024-04-03 01:12 pm		CBL		enzyme						0.0436	FN1,MMP2
Final_EOTRH_analysis - 2024-04-03 01:12 pm		CLEC10A		other						0.0436	HSPA1A/HSPA1B,S100A9
Final_EOTRH_analysis - 2024-04-03 01:12 pm		E. coli lipopolysaccharide		chemical - endogenous non-mammalian						0.0436	S100A8,S100A9
Final_EOTRH_analysis - 2024-04-03 01:12 pm		GAB2		other						0.0436	S100A8,S100A9
Final_EOTRH_analysis - 2024-04-03 01:12 pm		GABPA		transcription regulator						0.0436	ELANE,UTRN
Final_EOTRH_analysis - 2024-04-03 01:12 pm		IL23A		cytokine						0.0436	S100A8,S100A9
Final_EOTRH_analysis - 2024-04-03 01:12 pm		ITGA3	-0.229	other						0.0436	FN1,MMP2
Final_EOTRH_analysis - 2024-04-03 01:12 pm		LHX1		transcription regulator						0.0436	FN1,MMP2
Final_EOTRH_analysis - 2024-04-03 01:12 pm		LOX	-1.784	enzyme						0.0436	DNAJB11,HSP90B1
Final_EOTRH_analysis - 2024-04-03 01:12 pm		MAZ		transcription regulator						0.0436	HSP90B1,PDIA4
Final_EOTRH_analysis - 2024-04-03 01:12 pm		MTA1		transcription regulator						0.0436	MMP2,SERPINB1
Final_EOTRH_analysis - 2024-04-03 01:12 pm		NEDD4	0	enzyme						0.0436	FN1,SOD2
Final_EOTRH_analysis - 2024-04-03 01:12 pm		NFKB1-RELA (complex)		complex						0.0436	LCN2,MMP2
Final_EOTRH_analysis - 2024-04-03 01:12 pm		PCSK9		peptidase						0.0436	ANXA1,MIF
Final_EOTRH_analysis - 2024-04-03 01:12 pm		PD173074		chemical reagent						0.0436	S100P,TGM2
Final_EOTRH_analysis - 2024-04-03 01:12 pm		PDPK1		kinase						0.0436	A2M,CST3
Final_EOTRH_analysis - 2024-04-03 01:12 pm		PRKDC		kinase						0.0436	FN1,ITGB4
Final_EOTRH_analysis - 2024-04-03 01:12 pm		PTPN3		phosphatase						0.0436	FN1,TGM2
Final_EOTRH_analysis - 2024-04-03 01:12 pm		RPSA	0.509	translation regulator						0.0436	ITGA6,MMP2
Final_EOTRH_analysis - 2024-04-03 01:12 pm		RYR2		ion channel						0.0436	CALR,MMP2
Final_EOTRH_analysis - 2024-04-03 01:12 pm		TCF/LEF (family)		group						0.0436	FN1,MMP2
Final_EOTRH_analysis - 2024-04-03 01:12 pm		TFAP2B		transcription regulator						0.0436	MMP2,SOD2
Final_EOTRH_analysis - 2024-04-03 01:12 pm		calyculin A		chemical toxicant						0.0436	FN1,TGM2
Final_EOTRH_analysis - 2024-04-03 01:12 pm		carbamazepine		chemical drug						0.0436	CTH,SOD2
Final_EOTRH_analysis - 2024-04-03 01:12 pm		cis-urocanic acid		chemical drug						0.0436	HSPA1A/HSPA1B,TMOD3
Final_EOTRH_analysis - 2024-04-03 01:12 pm		empagliflozin		chemical drug						0.0436	ITGB4,JCHAIN
Final_EOTRH_analysis - 2024-04-03 01:12 pm		herbimycin		chemical drug						0.0436	MMP2,SOD2
Final_EOTRH_analysis - 2024-04-03 01:12 pm		ibuprofen		chemical drug						0.0436	COL12A1,MMP2
Final_EOTRH_analysis - 2024-04-03 01:12 pm		mir-24 (includes others)		microrna						0.0436	FN1,SLC4A1
Final_EOTRH_analysis - 2024-04-03 01:12 pm		mocetinostat		chemical drug						0.0436	FN1,ITGA6
Final_EOTRH_analysis - 2024-04-03 01:12 pm		pexidartinib		chemical drug						0.0436	ALB,CTH
Final_EOTRH_analysis - 2024-04-03 01:12 pm		pituitary adenylate cyclase-activating polypeptide		biologic drug						0.0436	MACROD1,STOM
Final_EOTRH_analysis - 2024-04-03 01:12 pm		superoxide		chemical - endogenous mammalian						0.0436	FN1,SOD2
Final_EOTRH_analysis - 2024-04-03 01:12 pm		CREB1		transcription regulator	Activated	2.449		-0.067	2.614	0.044	FN1,LCN2,MYO1B,SH3KBP1,SOD2,SSR4
Final_EOTRH_analysis - 2024-04-03 01:12 pm		Bay 11-7082		chemical - kinase inhibitor						0.0442	MMP2,PI3,SOD2
Final_EOTRH_analysis - 2024-04-03 01:12 pm		KL		enzyme						0.0442	FN1,MMP2,SOD2
Final_EOTRH_analysis - 2024-04-03 01:12 pm		ROCK2		kinase						0.0442	FN1,PI3,S100A8
Final_EOTRH_analysis - 2024-04-03 01:12 pm		TRIM28	-3.299	transcription regulator						0.0442	LTF,MMP2,S100A9
Final_EOTRH_analysis - 2024-04-03 01:12 pm		pyrrolidine dithiocarbamate		chemical reagent						0.0442	ANXA1,MMP2,SOD2
Final_EOTRH_analysis - 2024-04-03 01:12 pm		dexamethasone		chemical drug	Activated	2.51		-0.028	2.642	0.0444	ALB,ANXA1,AZU1,CALR,CST3,FN1,FSCN1,HNRNPH1,HSP90B1,HSPA8,ITGA6,LCN2,MIF,MMP2,PGD,PI3,RETN,S100A8,S100A9,S100P,SERPINB1,SLC4A1,SOD2,SRRM1,STOM,TGM2
Final_EOTRH_analysis - 2024-04-03 01:12 pm		PRL		cytokine		0.077		-0.106	0.371	0.0447	A2M,ANXA2,CST3,DDX39B,FN1,HNRNPH2,PDIA4,TUBA1B
Final_EOTRH_analysis - 2024-04-03 01:12 pm		TLR4		transmembrane receptor		0.831		-0.131	1.09	0.0447	BPI,LCN2,MIF,S100A8,SOD2
Final_EOTRH_analysis - 2024-04-03 01:12 pm		HRAS		enzyme		1.015		-0.017	1.048	0.045	A2M,ANXA2,FN1,HSPA8,HSPB1,ILK,ITGA6,ITGB4,LMNB1,LYZ,MMP2,NUCKS1,SEPTIN8,TGM2
Final_EOTRH_analysis - 2024-04-03 01:12 pm		testosterone		chemical - endogenous mammalian		0.928		-0.067	1.091	0.0452	A2M,ANXA1,FN1,HSPA1A/HSPA1B,MMP2,PDIA4,SOD2
Final_EOTRH_analysis - 2024-04-03 01:12 pm		HIF1A		transcription regulator		0.286		-0.074	0.501	0.0462	CAVIN1,FN1,FSCN1,HSPB1,MANF,MIF,MMP2,NUCKS1,SOD2
Final_EOTRH_analysis - 2024-04-03 01:12 pm		tetradecanoylphorbol acetate		chemical drug		1.602		-0.068	1.821	0.0467	ALB,ANXA1,AZU1,ELANE,FBN1,LCN2,LYZ,MMP2,PI3,RETN,S100A8,S100A9,SOD2
Final_EOTRH_analysis - 2024-04-03 01:12 pm		STAT4 dimer		complex		-1		0.012	-1.024	0.0476	ANXA2,LMNB1,MIF,SOD2
Final_EOTRH_analysis - 2024-04-03 01:12 pm		TNF (family)		group		1.969		-0.071	2.109	0.0476	CIRBP,LCN2,PI3,TGM2
Final_EOTRH_analysis - 2024-04-03 01:12 pm		semaxinib		chemical drug						0.0476	BPI,LCN2,LTF,S100P
Final_EOTRH_analysis - 2024-04-03 01:12 pm		PAX3-FOXO1		fusion gene/product		0.707		0.009	0.683	0.048	ACTN1,ANXA1,CALR,EPB41L2,HSPA1A/HSPA1B,ILK,PGD,SERPINB1
Final_EOTRH_analysis - 2024-04-03 01:12 pm		CD3 (complex)		complex		1.035		-0.11	1.396	0.048	ANXA1,AZU1,HSP90B1,HSPA1A/HSPA1B,HSPA8,MMP2,NASP,PDIA4,RBM3,STOM,TGM2,TMPO
Final_EOTRH_analysis - 2024-04-03 01:12 pm		IL17A		cytokine	Activated	2.51		-0.059	2.657	0.049	ECHS1,FN1,LCN2,MMP2,PI3,S100A8,S100A9
Final_EOTRH_analysis - 2024-04-03 01:12 pm		tazemetostat		chemical drug		1.134		0.039	1.03	0.049	FN1,LMNB1,LYZ,MANF,MYO1B,NUCKS1,UCHL1
Final_EOTRH_analysis - 2024-04-03 01:12 pm		ADAM10		peptidase		1.342		-0.063	1.482	0.0498	LTF,RPN1,S100A8,S100A9,YWHAQ
Final_EOTRH_analysis - 2024-04-03 01:12 pm		RET		kinase						0.0498	ANXA1,HSPA1A/HSPA1B,HSPA8,ITGA6,S100A9
Final_EOTRH_analysis - 2024-04-03 01:12 pm		VCAN	1.97	other		-0.277		0.025	-0.333	0.0498	FN1,LCN2,MAP1B,MIF,SOD2
Final_EOTRH_analysis - 2024-04-03 01:12 pm		aflatoxin B1		chemical - endogenous non-mammalian		-0.447		-0.11	-0.201	0.0498	A2M,ITGB4,MAP1B,MMP2,SERPINB1
Final_EOTRH_analysis - 2024-04-03 01:12 pm		alpha catenin		group	Inhibited	-2.201		0.143	-2.516	0.0498	LYZ,MMP2,S100A8,S100A9,TGM2
Final_EOTRH_analysis - 2024-04-03 01:12 pm		DNMT3A		enzyme	Inhibited	-2		0.032	-2.065	0.061	JCHAIN,MANF,S100A8,S100A9,TGM2
Final_EOTRH_analysis - 2024-04-03 01:12 pm		Immunoglobulin		complex	Inhibited	-2.21		0.037	-2.342	0.0647	CALR,CST3,CTH,DCTN3,FBN1,FGF23,FN1,JCHAIN,LCN2,MMP2,MZB1,S100A8,S100A9,SERPINB1,SOD2
Final_EOTRH_analysis - 2024-04-03 01:12 pm		methapyrilene		chemical drug	Inhibited	-2		0	-2	0.0852	A2M,ALB,ANXA2,CST3
Final_EOTRH_analysis - 2024-04-03 01:12 pm		ESR2		ligand-dependent nuclear receptor	Activated	2.333		-0.06	2.513	0.0862	ACTN1,ANXA1,FBN1,FN1,FSCN1,LMNB1,MMP2,MYLK,NASP,RETN,S100A9,TGM2
Final_EOTRH_analysis - 2024-04-03 01:12 pm		CCR2		g-protein coupled receptor	Activated	2.219		-0.115	2.474	0.0947	COL12A1,FBN1,FN1,MMP2,TGM2
Final_EOTRH_analysis - 2024-04-03 01:12 pm		IL4		cytokine		1.866		-0.091	2.187	0.0966	ANXA1,ANXA2,FN1,FSCN1,HSPA1A/HSPA1B,JCHAIN,MMP2,PI3,PLBD1,S100A8,S100A9,TGM2,TPD52L2
Final_EOTRH_analysis - 2024-04-03 01:12 pm		STAT6		transcription regulator	Activated	2.224		-0.038	2.309	0.0981	ANXA1,FN1,FSCN1,MMP2,PLBD1,SLC4A1
Final_EOTRH_analysis - 2024-04-03 01:12 pm		U0126		chemical drug	Inhibited	-2.37		0.091	-2.585	0.0982	FN1,ITGA6,MMP2,RETN,S100A9,SOD2,TGM2
Final_EOTRH_analysis - 2024-04-03 01:12 pm		nitrofurantoin		chemical drug	Inhibited	-2.433		-0.039	-2.338	0.105	A2M,ALB,ANXA2,CFI,CST3,ITGB4
Final_EOTRH_analysis - 2024-04-03 01:12 pm		ALOX5	0	enzyme	Activated	2		-0.023	2.046	0.113	CFI,COL22A1,HSPA1A/HSPA1B,S100A8
Final_EOTRH_analysis - 2024-04-03 01:12 pm		miR-1-3p (and other miRNAs w/seed GGAAUGU)		mature microrna	Activated	2.213		0.143	1.897	0.119	ANXA2,ITGB4,LIN7C,UTRN,YWHAQ
Final_EOTRH_analysis - 2024-04-03 01:12 pm		TP73		transcription regulator	Inhibited	-2.4		-0.05	-2.28	0.159	CTH,FN1,HSPA1A/HSPA1B,ITGA6,ITGB4,LYZ,MMP2
Final_EOTRH_analysis - 2024-04-03 01:12 pm		diethylstilbestrol		chemical drug		1.955		-0.092	2.135	0.174	HSP90B1,JCHAIN,LTF,MMP2,S100A8
Final_EOTRH_analysis - 2024-04-03 01:12 pm		VDR		transcription regulator		1.982		-0.078	2.136	0.179	FGF23,NASP,S100A8,S100A9
Final_EOTRH_analysis - 2024-04-03 01:12 pm		EGF		growth factor	Activated	2.079		-0.059	2.232	0.203	ACTN1,FN1,LCN2,LTF,MMP2,S100A9,TGM2,YWHAQ
Final_EOTRH_analysis - 2024-04-03 01:12 pm		JUN		transcription regulator		1.97		-0.082	2.132	0.208	A2M,ANXA1,ANXA2,FN1,ITGB4,MMP2,SOD2
Final_EOTRH_analysis - 2024-04-03 01:12 pm		troglitazone		chemical drug		-1.81		-0.009	-1.794	0.241	ANXA2,FN1,ITGA6,RETN
Final_EOTRH_analysis - 2024-04-03 01:12 pm		PTEN		phosphatase		-1.942		0.021	-1.997	0.298	ANXA1,CLTA,DIABLO,EP400,FGF23,FN1,HSPA1A/HSPA1B,MMP2,STOM
Final_EOTRH_analysis - 2024-04-03 01:12 pm		GLI1		transcription regulator		1.945		0.004	1.936	1	ANXA1,ITGB4,MMP2,S100A9
Final_EOTRH_analysis - 2024-04-03 01:12 pm		MYC		transcription regulator	Inhibited	-2.299		-0.061	-2.085	1	ACTN1,ALB,DDX39B,EIF3D,ELANE,FBN1,FN1,HNRNPH1,HSPB1,ITGA6,LYZ,MIF,MYO1B,SOD2
Causal Networks
Master Regulator	Molecule Type	Expr Log Ratio	Depth	Predicted Activation State	Notes	Activation z-score	p-value of overlap	Network bias-corrected p-value	Participating regulators	Target molecules in dataset	Causal network	Target-connected regulators	Relationships Between Master Regulators(Increases/Downstream)	Relationships Between Master Regulators(Decreases/Downstream)	Relationships Between Master Regulators(Affects/Downstream)	Relationships Between Master Regulators(Increases/Upstream)	Relationships Between Master Regulators(Decreases/Upstream)	Relationships Between Master Regulators(Affects/Upstream)	Relationships Between Master Regulators(Increases/Both)	Relationships Between Master Regulators(Decreases/Both)	Relationships Between Master Regulators(Affects/Both)
mir-326	microRNA		2			-0.5	4.57e-07	0.0005	CEBPA,mir-326,NOTCH (family)	A2M,ALB,ANXA1,ELANE,FSCN1,JCHAIN,LCN2,LTF,MMP2,MYLK,PGD,RETN,S100A8,S100A9,SERPINB1,SOD2	16 (3)	3	cisplatin				CEBPA,FSCN1
20alpha-hydroxycholesterol	chemical - endogenous mammalian		3			1.441	6.26e-07	0.0019	20alpha-hydroxycholesterol,ABCA1,AKT (family),ALP (family),CEBPB,CETP,CREB (family),FOSL1,HIF1A,NOTCH1,NR1H2,NR1H3,PPARA,PRL,PTK2,RB1,RUNX2,RXR/VDR/VITAMIN D3 (complex),SREBF1,STAR	ALB,ANXA1,ANXA2,CAVIN1,CFI,CIRBP,CST3,CTH,CTSG,DDX39B,ECHS1,ELANE,FN1,HNRNPH2,HSPB1,ITGB4,LMNB1,LTF,LYZ,MANF,MAP1B,MIF,MMP2,MYLK,NASP,NUCKS1,PDIA4,PGD,PI3,RBFOX1,RETN,S100A8,S100A9,SERPINB1,TGM2,TMPO,TUBA1B,UTRN,YWHAQ	39 (20)	16
HAT	complex		2			1.147	8.77e-07	0.0008	AP1 (complex),CEBPA,HAT (complex),NFKB (complex)	A2M,ALB,ANXA1,ELANE,FN1,HSP90B1,HSPB1,JCHAIN,LCN2,LTF,MMP2,MYLK,PGD,RETN,S100A8,S100A9,SERPINB1,SOD2,TGM2	19 (4)	3				CEBPA
RYR (family)	group		3			-0.174	9.48e-07	0.0014	ACTIN (family),AP1 (complex),ATF6,CASP2,CASP3,CASP8,CHYMOTRYPSIN (family),CREB (family),DICER1,diphtheria toxin,ERK (family),F2R,G6PD,IKBKB,IL18,INSR,PARP1,PRKCD,PTEN,REN,ROCK1,RYR (family),RYR1,RYR2,TRYPSIN (family)	ACTN1,ALB,ANXA1,CALR,CAVIN1,COL12A1,DDX39B,DIABLO,DNAJB11,ECHS1,EP400,FBN1,FGF23,FSCN1,HNRNPH1,HSP90B1,HSPA1A/HSPA1B,ILK,ITGA6,JCHAIN,LMNB1,LYZ,MANF,MIF,MZB1,PDIA4,RBFOX1,RETN,S100A8,S100A9,SERPINB1,STOM,TMOD3	33 (25)	20	CAMP-DEPENDENT PROTEIN KINASE (complex),PRESENILIN (family)
C/EBP (family)	group		2			1.671	1.02e-06	0.0015	C/EBP (family),CEBPA,CEBPB,CEBPD,CEBPE,CEBPG,EGFR,ID1,JNK (family),SREBF1	ANXA1,CFI,CIRBP,CTH,ELANE,FBN1,FN1,HNRNPH1,HSP90B1,HSPB1,ITGA6,JCHAIN,LCN2,LMNB1,LTF,LYZ,MMP2,NASP,PGD,PI3,RETN,S100A8,S100A9,SERBP1,SERPINB1,SOD2,TGM2,TMPO,WASL	29 (10)	10	isoproterenol,lipopolysaccharide,STS,XBP1			CYTOKINE (family),EGFR,LCN2,mir-223,PTGS2,SREBF1	IL6
KLF3	transcription regulator		2			0	1.17e-06	0.0004	CEBPA,KLF3	A2M,ALB,ANXA1,CIRBP,ELANE,HNRNPH1,JCHAIN,LCN2,LTF,MIF,MZB1,PGD,RETN,S100A8,S100A9,SERPINB1,SOD2,SUN1,TMOD3,TMPO	20 (2)	2	lipopolysaccharide	cisplatin		PRKACA,RELN,TRAPPC1	CEBPA,CTSC,SIGIRR
BOK	other		3			0.781	1.44e-06	0.0008	AMPK (complex),ATF4,ATF6,BOK,CASP2,CASP3,DDIT3,DICER1,EPO,ERN1,HIF1A,IL18,IL1B,NFE2L2,NFKBIA,PARP1,PRKCD,PTEN,RELA,ROCK1,RPS6KA3,RUNX2,TRAF2,XBP1	ANXA1,CALR,CFI,CTH,DCTN3,DDX39B,DIABLO,DNAJB11,EP400,FBN1,FGF23,FN1,FSCN1,HNRNPH1,HSP90B1,HSPA1A/HSPA1B,HSPA8,ITGA6,ITGB4,JCHAIN,LCN2,MANF,NUCKS1,PDHX,PDIA4,PGD,PLBD1,PPFIBP2,RBFOX1,RCN3,RPN1,S100P,SERPINB1,SH3KBP1,SLC4A1,SOD2,SSR4,STOM,TGM2,TMOD3,TPD52L2	41 (24)	22		GATA3,NFKBIA,PRL,TFAP2A		ERN1
CEBP (complex)	complex		2	Activated		2.132	1.68e-06	0.0012	CEBP (complex),CEBPA,CEBPB,CEBPD,CEBPE,CEBPG	A2M,ALB,ANXA1,CIRBP,ELANE,FN1,HSP90B1,JCHAIN,LCN2,LMNB1,LTF,LYZ,MMP2,NASP,PGD,PI3,RETN,S100A8,S100A9,SERPINB1,SOD2,TMPO	22 (6)	6
salinosporamide A	chemical drug		3			-1.109	1.97e-06	0.0006	20S PROTEASOME (complex),ACTIN (family),AHR,AKT (family),ATF4,CASP2,CASP3,CASP8,CCND1,CEBPA,CSF2,CYTOKINE (family),DICER1,EIF2A,ELF3,ESTROGEN RECEPTOR (family),HIF1A,HNF4A,IKBKB,IL1B,IL6,IRF4,MAPK8,NFE2L2,NFKB (complex),NFKB (family),NFKB2,NFKBIA,NR1I2,PARP1,PTEN,REL,RELA,RELB,salinosporamide A,SP1,STAT4,TP53	ACTN1,ARHGEF11,CALR,CAVIN1,CFI,CIRBP,CLTA,CST3,DCTN2,DCTN3,DDX39B,DIABLO,DNAJB11,ELANE,EP400,FN1,HNRNPH1,HSPB1,ILK,ITGB4,LCN2,LMNB1,LYZ,MANF,MAP1B,MIF,MMP2,MYLK,MYO1B,MZB1,PDIA4,PI3,RBFOX1,RBM3,RCN3,RETN,RPN1,S100A9,S100P,SH3KBP1,SNX5,SOD2,STOM,SUN1,TGM2,TMOD3,TMPO,TPD52L2,TRIM28,TUBA1B,UCHL1,UTRN	52 (38)	35					PTGS2
RUNX1-RUNX1T1	fusion gene/product		2			-1.5	2e-06	0.0014	CEBPA,RUNX1,RUNX1-RUNX1T1,SPI1	A2M,ALB,ANXA1,ANXA2,CTSG,ELANE,JCHAIN,LCN2,LTF,LYZ,PGD,RETN,S100A8,S100A9,SERPINB1,SOD2	16 (4)	3					CEBPA,ERN1,XBP1
Muc4	other		2			-0.378	2.53e-06	0.0052	AKT (family),EGFR,ERBB2,ERK1/2 (family),FOXO1,Muc4,P38 MAPK (family)	A2M,ALB,ANXA1,ANXA2,CALR,CAVIN1,FBN1,FGF23,FSCN1,HNRNPH1,HSP90B1,HSPB1,ITGA6,ITGB4,LCN2,LYZ,MAP1B,MIF,MMP2,RCN3,S100P,SERBP1,SERPINB1,SOD2,SUN1,TGM2,UTRN,WASL	28 (7)	7	diphtheria toxin			EGFR
RUNX2:CBFB:MMP13 gene	complex		3			0.507	2.99e-06	0.0086	AKT (family),C/EBP (family),CBFB,CEBPB,EGFR,ERK1/2 (family),HIF1A,MMP13,MMP9,NOTCH1,PTK2,RB1,RUNX1,RUNX2,RUNX2:CBFB:MMP13 gene,RXR/VDR/VITAMIN D3 (complex)	A2M,ALB,ANXA1,ANXA2,CALR,CAVIN1,CIRBP,ECHS1,ELANE,FBN1,FN1,FSCN1,HNRNPH1,HSP90B1,ITGA6,ITGB4,LCN2,LMNB1,LTF,LYZ,MANF,MIF,MMP2,MYLK,NASP,NUCKS1,PGD,PHLDB1,PI3,SERBP1,SERPINB1,TGM2,TMPO,UTRN,WASL	35 (16)	13
ibandronic acid	chemical drug		3			-0.18	3.05e-06	0.0032	ACTIN (family),AKT (family),ALP (family),ATM,CASP2,CASP3,CASP8,CREB (family),DICER1,EIF2AK2,ERK (family),FDPS,FOSL1,ibandronic acid,IL18,MAP3K1,PARP1,PRKCD,PRL,PTEN,ROCK1,STAT1	ACTN1,ANXA1,ANXA2,CAVIN1,CST3,CTH,DDX39B,DIABLO,EP400,FBN1,FGF23,FSCN1,HNRNPH1,HNRNPH2,HSPA1A/HSPA1B,HSPB1,ITGA6,ITGB4,JCHAIN,LCN2,MAP1B,MYLK,PDIA4,S100A9,SERPINB1,SOD2,STOM,TGM2,TMOD3,TUBA1B,UTRN	31 (22)	18				magnesium
CD14	transmembrane receptor		2			1.768	3.33e-06	0.0036	AKT (family),CAV1,CD14,CREB1,CXCL8,IKBKB,IL1B,IL6,JNK (family),MAPK14,MAPK8,MAPK9,NFKB (complex),NFKBIA,P38 MAPK (family),SRC,TLR4	A2M,ALB,ANXA1,BPI,CALR,CAVIN1,CFI,COL12A1,CST3,FGF23,HSPA1A/HSPA1B,HSPA8,HSPB1,ILK,ITGA6,ITGB4,LMNB1,LTF,LYZ,MIF,MYLK,MYO1B,PI3,S100A8,S100A9,SH3KBP1,SSR4,STOM,TGM2,TMPO,TPD52L2,UTRN	32 (17)	16	2-bromoethylamine,allopurinol,CEBPA,CEBPE,cisplatin,CSF3,cyclosporin A,fenamic acid,gentamicin C,hexachlorobenzene,indomethacin,isobutylmethylxanthine,lipopolysaccharide,lomustine,MAPT,puromycin aminonucleoside,SREBF1,thioacetamide,triamterene,vancomycin,vitamin K2	ELANE		CYTOKINE (family),IL6,NFKBIA,PTGS2
eugenol	chemical - endogenous non-mammalian		3			-0.832	3.35e-06	0.0006	AHR,AKT (family),CASP2,CASP3,CCND1,CEBPA,CSF2,CYCLOOXYGENASE (family),CYTOKINE (family),DICER1,ELF3,ESTROGEN RECEPTOR (family),eugenol,HIF1A,HNF4A,IKBKB,IL1B,IL6,IRF4,MAPK8,NFE2L2,NFKB (complex),NFKB (family),NFKB2,NFKBIA,NR1I2,P38 MAPK (family),PARP1,PTEN,PTGS1,PTGS2,REL,RELA,RELB,SP1,STAT4,TP53	ACTN1,ARHGEF11,CALR,CFI,CIRBP,CLTA,CST3,DCTN2,DCTN3,DDX39B,DIABLO,DNAJB11,ELANE,EP400,FGF23,FN1,HNRNPH1,HSPB1,ILK,ITGB4,LCN2,LMNB1,LYZ,MANF,MAP1B,MIF,MMP2,MYLK,MYO1B,MZB1,PDIA4,PI3,RBFOX1,RBM3,RCN3,RPN1,S100A8,S100A9,S100P,SH3KBP1,SNX5,SOD2,SUN1,TGM2,TMOD3,TMPO,TPD52L2,TRIM28,TUBA1B,UCHL1,UTRN,YWHAQ	52 (37)	34					CYCLOOXYGENASE (family),IL6,NFKB (family),PTGS2
mir-31 (includes others)	microRNA		2			-1.342	3.38e-06	0.0034	CEBPA,mir-31 (includes others),NFKB (complex),RELA	A2M,ALB,ANXA1,ELANE,FN1,HSP90B1,HSPB1,JCHAIN,LCN2,LTF,MMP2,MYLK,PGD,RETN,S100A8,S100A9,SERPINB1,SH3KBP1,SOD2,TGM2	20 (4)	3	cisplatin	cyclosporin A,hydrogen peroxide			CEBPA,FGF10,QKI
alpha-pinene	chemical drug		3			-0.18	3.7e-06	0.006	alpha-pinene,CASP2,CASP8,ELANE,ERK (family),IKBKB,MAPK8,MAPK9,MMP9,MPO,MTOR,NFKB (family),NFKB2,NFKBIA,PLG,PRKAA2,PRKACA,PTGS2,REL,RELB	A2M,ACTN1,ALB,ARHGEF11,AZU1,CST3,DIABLO,FN1,FSCN1,HSP90B1,HSPA1A/HSPA1B,HSPA8,HSPB1,ILK,ITGB4,JCHAIN,LCN2,LMNB1,LYZ,MIF,MYLK,MYO1B,MZB1,PHLDB1,PPFIBP2,RETN,S100A8,S100A9,SERPINB1,TMPO,UTRN	31 (20)	18					CYTOKINE (family),NFKBIA
aminochrome 1	chemical - endogenous mammalian		3			-1.406	4.29e-06	0.005	26S PROTEASOME (complex),ACTB,ACTIN (family),aminochrome 1,CDKN2A,ELK1,ERN1,FGF2,MAPK8,MDM2,MRTFA,NCAM1,PTK2,SNCA,TP53,UCHL1,VEGFA	A2M,ALB,ANXA1,ARHGEF11,CALR,CAVIN1,CST3,CTH,CTSG,DCTN2,DIABLO,DNAJB11,ELANE,FGF23,HNRNPH1,HSP90B1,HSPA1A/HSPA1B,HSPA8,HSPB1,ILK,ITGB4,LTF,LYZ,MIF,MYLK,NUCKS1,PDHX,PGD,RBM3,RPN1,S100A9,SEPTIN8,SERPINB1,SNX5,SOD2,STOM,TGM2,TMPO,TRIM28,WASL,YWHAQ	41 (17)	16
phenacetin	chemical drug		2			-0.302	5.22e-06	0.0011	phenacetin,PTGS1,PTGS2	A2M,ANXA1,ANXA2,CALR,CST3,FN1,LCN2,MMP2,RETN,TGM2,YWHAQ	11 (3)	3				LCN2,TIMP1	PTGS1,PTGS2
GATA4	transcription regulator		3			0.822	5.51e-06	0.0169	GATA1,GATA4,HIF1A,IL18,IL1B,MEF2C,NFE2L2,NFKB (family),NFKB1,NFKB2,NKX2-5,P38 MAPK (family),SRF,TBX5	ACTN1,ANXA1,CALR,CAVIN1,CFI,CTH,CTSG,DCTN3,DDX39B,DNAJB11,ELANE,FN1,FSCN1,HSP90B1,HSPA1A/HSPA1B,ITGA6,JCHAIN,LCN2,LTF,LYZ,MANF,MIF,MMP2,MYO1B,MZB1,NUCKS1,PDIA4,PGD,PI3,S100A8,S100A9,S100P,SERPINB1,SLC4A1,TGM2,TMOD3,TPD52L2	37 (14)	12	CSF3,dimethyl sulfoxide,isoproterenol,RUBCN,SRF,SUMO1	REST		GATA1,GATA3,IL5,NFKB (family),RYR2,valine	LCN2,POSTN,TGM2
Tween 20	chemical toxicant		3			-0.674	6.09e-06	0.0002	AGT,CREB (family),CREB1,EGFR,EPB41,ERBB2,ERK (family),FAS,FOXO1,GNAS,HIF1A,MAPK8,MMP9,NFKB1,NFKBIA,NOTCH1,NTRK1,ODC1,P38 MAPK (family),PARP1,PGR,PPARA,PRKACA,PRKCD,PTEN,PTGS2,SP1,STAT3,STAT5B,STAT6,STK11,TIMP1,TP53,Tween 20,WBP2,YAP1	ACTN1,ALB,ANXA1,ANXA2,ARHGEF11,CALR,CFI,CIRBP,CST3,CTSG,DCTN2,DDX39B,DIABLO,DNAJB11,ECHS1,EP400,EPB41L2,FARSB,FBN1,FGF23,FN1,FSCN1,HNRNPH1,HSP90B1,HSPA1A/HSPA1B,HSPB1,ILK,ITGA6,JCHAIN,LCN2,MANF,MIF,MMP2,MZB1,NUCKS1,PDHX,PGD,PHLDB1,PLBD1,RBFOX1,RBM3,RCN3,RETN,RPN1,S100P,SERBP1,SH3KBP1,SNX5,SSR4,SUN1,TGM2,TMOD3,TRIM28,WASL,YWHAQ	55 (36)	35				EGFR,PTGS2
AGA	enzyme		3			-0.438	7.04e-06	0.0013	ACTIN (family),AGA,AKT (family),ALP (family),AR,CASP2,CASP3,CEBPB,CREB (family),CREB1,DICER1,ERK (family),ERK1/2 (family),FOSL1,GATA3,IL18,MAPK8,MMP9,P38 MAPK (family),PARP1,PRKCD,PRL,PTEN,RELA,ROCK1,STAT3,TP53	ACTN1,ANXA1,ANXA2,CALR,CAVIN1,CIRBP,CST3,DCTN2,DDX39B,DIABLO,ECHS1,ELANE,EP400,FBN1,FGF23,HNRNPH1,HNRNPH2,HSP90B1,HSPA8,ILK,ITGB4,JCHAIN,LMNB1,LTF,LYZ,MAP1B,MIF,MMP2,NASP,NUCKS1,PDHX,PDIA4,PGD,PHLDB1,PI3,RBFOX1,RBM3,RPN1,SERPINB1,SNX5,SSR4,STOM,TMOD3,TMPO,TRIM28,TUBA1B,UTRN	47 (27)	24
GNB3	other		3			-0.18	7.08e-06	0.0032	ADCY1,AKT (family),BTK,CD38,CEBPB,CFTR,CREB (family),ERK (family),GNB3,GSK3B,HRAS,ITGB3,MAPK8,NFKB (complex),P38 MAPK (family),PDPK1,PIK3CG,PLCB1,PLCE1,PRKCA,RAC1,SRC,STAT6	ACTN1,ALB,ANXA1,ANXA2,CAVIN1,CFI,CIRBP,CST3,CTH,DDX39B,ELANE,FSCN1,HSPB1,ILK,ITGA6,ITGB4,JCHAIN,LCN2,LMNB1,MANF,MIF,MYLK,NASP,PI3,PLBD1,RBFOX1,RPN1,S100A8,S100A9,TMPO,UTRN	31 (23)	18
UBE2V2	enzyme	0	3			0.186	7.9e-06	0.0124	CASP2,CASP8,ERK (family),IKBKB,MAPK8,MAPK9,MTOR,NFKB (family),NFKB2,NFKBIA,PARP1,PCNA,PRKACA,PTGS2,REL,RELB,UBE2V2	A2M,ACTN1,ARHGEF11,CALR,CST3,DIABLO,FN1,FSCN1,HSP90B1,HSPA1A/HSPA1B,HSPA8,HSPB1,ILK,ITGB4,JCHAIN,LCN2,LMNB1,MIF,MYLK,MYO1B,MZB1,PPFIBP2,RETN,S100A8,S100A9,SERPINB1,TMOD3,TMPO,UTRN	29 (17)	15					NFKBIA
KCNN4	ion channel		2			0.5	8.57e-06	0.002	CREB (family),KCNN4,NFATC1,NR3C1	ANXA1,CTH,DDX39B,FN1,FSCN1,HSP90B1,LCN2,MMP2,PDIA4,RBFOX1,RETN,S100A8,S100A9,S100P,STOM,UTRN	16 (4)	3	EGFR,magnesium,SYVN1	lipopolysaccharide,NFKBIA		IL6,NFATC1
NLRC4	other		3			0.649	1.01e-05	0.0005	AHR,BAX,CASP1,CASP2,CASP7,CCND1,CEBPA,CYTOKINE (family),ERK1/2 (family),ESTROGEN RECEPTOR (family),HIF1A,HNF4A,IKBKB,IL1B,IL33,IL6,INFLAMMASOME (complex),IRF4,MAPK8,MCL1,NFKB (complex),NFKB2,NFKBIA,NLRC4,NR1I2,P38 MAPK (family),PARP1,REL,RELA,RELB,SP1,STAT4,TRAF2	ACTN1,ARHGEF11,CALR,CAVIN1,CFI,CIRBP,CLTA,CST3,DIABLO,ELANE,FGF23,FN1,HSPB1,ITIH1,LCN2,LMNB1,MANF,MAP1B,MIF,MMP2,MYLK,MYO1B,MZB1,PDIA4,PI3,PLBD1,RCN3,RETN,SH3KBP1,SOD2,SUN1,TGM2,TMOD3,TMPO,TPD52L2,TUBA1B,UAP1L1,UCHL1	38 (33)	29	TGM2	metformin		hydrogen peroxide
PRL	cytokine		2			0.267	1.01e-05	0.0033	AKT (family),AR,ATF2,CREB (family),EGFR,ERBB2,ERK (family),ERK1/2 (family),ESR1,GCK,IGF1,MAP2K1,MAPK8,MAPK9,NFKB (complex),NFKBIA,ODC1,PI3K (complex),PRKCA,PRL,PTPN11,RB1,RELA,SP1,STAT3,STAT5B,TP53,ZAP70	A2M,ACTN1,ALB,ANXA1,ANXA2,ARHGEF11,AZU1,CALR,CAVIN1,CIRBP,CST3,CTH,DCTN2,DDX39B,ECHS1,ELANE,FBN1,FGF23,FN1,FSCN1,HNRNPH1,HNRNPH2,HSPA8,ILK,ITGA6,LYZ,MANF,MAP1B,MIF,MYLK,MYO1B,MZB1,NASP,NUCKS1,PDIA4,PGD,PHLDB1,RBFOX1,RBM3,RCN3,RPN1,S100A8,S100A9,S100P,SERBP1,SH3KBP1,SNX5,SSR4,STOM,SUN1,TGM2,TMOD3,TRIM28,TUBA1B,UTRN,WASL	56 (28)	28	KAT5,PRKACA	CAMP-DEPENDENT PROTEIN KINASE (complex),enalapril,gefitinib,indomethacin		EGFR,IRF7,NAB2,SRF,TIMP1,TPH1,ZAP70	BOK,CCAR2,IL6
CCNG2	other		3			-1.8	1.02e-05	0.006	AKT (family),ALP (family),CCNG2,CREB (family),CTTN,EGFR,ERK1/2 (family),FOSL1,PRL	A2M,ANXA1,ANXA2,CALR,CST3,CTH,DDX39B,FBN1,FSCN1,HNRNPH1,HNRNPH2,HSP90B1,HSPB1,ITGA6,ITGB4,LCN2,MAP1B,PDIA4,RBFOX1,SERBP1,SOD2,TGM2,TUBA1B,UTRN,WASL	25 (9)	6	OSM,tosedostat	EGFR,lipopolysaccharide,PELP1
fenamic acid	chemical reagent		3			1.091	1.1e-05	0.0102	CFTR,fenamic acid,HDAC2,NFKBIA,PLAU,RELA,SREBP (family)	A2M,ANXA1,ANXA2,CFI,FN1,FSCN1,HSP90B1,HSPA8,ITGB4,LCN2,MMP2,NASP,PGD,RBM3,S100A8,S100A9,SERPINB1,SH3KBP1,SOD2,TGM2,TMPO	21 (7)	7				CD14,LCN2,TIMP1
IL17C	cytokine		1	Activated		2	1.11e-05	0.0003	IL17C	LCN2,PI3,S100A8,S100A9	4 (1)	1	IL22,IL36A,imiquimod	SIGIRR,TNIP1		IL6,LCN2,PI3
ARFIP2	other		3	Inhibited		-2.402	1.13e-05	0.0032	AKT (family),AMPK (complex),ARF6,ARFIP2,BDNF,CASP2,CREBBP,ERK (family),GRIN2A,HTT,JNK (family),MAPK14,MAPK8,MTOR,NTRK1,P38 MAPK (family),RAC1,RELA,TP53,TRYPSIN (family)	A2M,ACTN1,ALB,ANXA1,ANXA2,CAVIN1,COL12A1,CTSG,DCTN2,DIABLO,DNAJB11,ELANE,EPB41L2,FSCN1,HSPA1A/HSPA1B,HSPA8,ILK,ITGA6,ITGB4,LTF,LYZ,MANF,MAP1B,MIF,MMP2,NUCKS1,PDHX,PDIA4,PGD,RBM3,RPN1,S100A8,S100A9,SERPINB1,SH3KBP1,SNX5,STOM,TGM2,TRIM28	39 (20)	18	G PROTEIN ALPHA (family)				HTT
lipopolysaccharide	chemical drug		1	Activated		2.611	1.19e-05	0.0293	lipopolysaccharide	ALB,ANXA1,AZU1,BPI,CALR,COL12A1,CTH,DNAJB11,ELANE,FBN1,FN1,FSCN1,HSP90B1,HSPA1A/HSPA1B,HSPA8,HSPB1,JCHAIN,LCN2,LMNB1,LTF,MANF,MIF,MMP2,PDIA4,PI3,S100A8,S100A9,SERPINB1,SNX5,SOD2,TGM2,UCHL1,UTRN	33 (1)	1				8-epi-prostaglandin F2alpha,ADAM17,ATF6,C/EBP (family),CD14,CEBPA,CEBPE,CSF (family),CSF3,CSF3R,CTSC,CYBA,CYCLOOXYGENASE (family),CYP4A11,CYTOKINE (family),EGFR,ELANE,ERN1,F2R,FOSL1,FSCN1,GATA1,Gzmb,hydrogen peroxide,IL22,IL36A,IL5,IL6,ILK,INSIG1,IRF7,KDR,KLF3,LCN2,LIPA,LTF,malondialdehyde,MALT1,MAPT,NFATC1,NFKB (family),NFKB2,NFKBIA,NFKBIZ,ORAI1,OSM,PELP1,PI3,PIK3R1,PLAU,PRKACA,PTGS1,PTGS2,RELB,…	ALOX12,ANGIOTENSIN II RECEPTOR TYPE 1 (family),CASP12,CCNG2,ELN,FGF10,KCNN4,MEF2C,mir-223,NR0B2,NR1I2,PPARGC1A,PPARGC1B,QKI,SIGIRR,SLC16A2,SREBF1,STAT5A,SUMO1
ecdysterone	chemical - endogenous mammalian		3			0.928	1.26e-05	0.0104	ACTIN (family),AKT (family),ALP (family),ATM,CASP2,CASP3,CASP8,CREB (family),DICER1,ecdysterone,EIF2AK2,FOSL1,IL18,MAP3K1,PARP1,PRKCD,PRL,PTEN,ROCK1,STAT1	ANXA1,ANXA2,CAVIN1,CST3,DDX39B,DIABLO,EP400,FBN1,FGF23,FSCN1,HNRNPH1,HNRNPH2,HSPA1A/HSPA1B,HSPB1,ITGA6,ITGB4,JCHAIN,LCN2,MAP1B,PDIA4,RBFOX1,S100A9,SERPINB1,SOD2,STOM,TGM2,TMOD3,TUBA1B,UTRN	29 (20)	17
NFKBIA	transcription regulator		2			0	1.26e-05	0.0134	CASP2,CASP8,ERK (family),IKBKB,MAPK8,MAPK9,MTOR,NFKB (family),NFKB2,NFKBIA,PRKACA,PTGS2,REL,RELB	A2M,ACTN1,ARHGEF11,CALR,CST3,DIABLO,FN1,FSCN1,HSP90B1,HSPA1A/HSPA1B,HSPA8,HSPB1,ILK,ITGB4,JCHAIN,LCN2,LMNB1,MIF,MYLK,MYO1B,MZB1,PPFIBP2,RETN,S100A8,S100A9,SERPINB1,TMPO,UTRN	28 (14)	14	BMP10,camptothecin,CD14,CYTOKINE (family),ERN1,gefitinib,helenalin,hydrogen peroxide,imiquimod,lipopolysaccharide,MALT1,metformin,NFKB-RELA (complex),peptidoglycan,PI3,SAA1,zymosan	5,8,11,14-eicosatetraynoic acid,alpha-pinene,cisplatin,cyclosporin A,mannitol,OGT,PPARGC1A,SCGB1A1,sulfasalazine,TGM2,TWF1,UBE2V2,XBP1		CASP2,CYBA,FSCN1,LCN2,NAGLU,NFKB2,NFKBIE,PLAU,PRKACA,PTGS2,RELB,SLC16A2	BOK,KCNN4,KRT8,NFKB (family),TIMP1,UBA1
CEBPA	transcription regulator		1			1.387	1.27e-05	0.0032	CEBPA	A2M,ALB,ANXA1,ELANE,JCHAIN,LCN2,LTF,PGD,RETN,S100A8,S100A9,SERPINB1,SOD2	13 (1)	1	cisplatin,CSF3,HAT (complex),indomethacin,isobutylmethylxanthine,lipopolysaccharide,NR0B2,NR1I2,STAT5A,XBP1	GATA3,KLF3,MECOM,mir-31 (includes others),mir-326,OSM,REST,RUNX1-RUNX1T1		CD14,CEBPE,CSF3R,ELANE,LCN2,LTF,NFATC1,PTGS2,QKI,SCGB1A1,SERPINB5,TET2	FHL1,MALT1,PTGS1
nitroaspirin	chemical drug		3			0	1.28e-05	0.0014	CASP1,CASP2,CASP3,CASP8,CASP9,CREB (family),DICER1,ERBB2,IL1B,IL33,MAPK8,MMP9,NFKB1,NFKBIA,nitroaspirin,P38 MAPK (family),PARP1,PPARA,PRKCD,PTGS1,PTGS2,RELA,RIPK1,ROCK1,STAT3,STK11,TP53	ANXA2,CALR,CFI,CST3,DCTN2,DDX39B,DIABLO,FBN1,FN1,FSCN1,HNRNPH1,ILK,ITIH1,JCHAIN,LCN2,LMNB1,LTF,MAP1B,MIF,MMP2,NUCKS1,PDHX,PGD,PHLDB1,PI3,RBFOX1,RBM3,RCN3,RETN,RPN1,S100A8,S100A9,S100P,SH3KBP1,SNX5,SUN1,TGM2,TMOD3,TMPO,TPD52L2,TRIM28,YWHAQ	42 (27)	24					PTGS1,PTGS2
menthol	chemical drug		3			-0.471	1.37e-05	0.0042	AKT (family),Ca2+,CREB (family),menthol,RYR1,TRPA1,TRPM8	A2M,CALR,CIRBP,CTH,DDX39B,FGF23,FSCN1,HSPA1A/HSPA1B,ILK,ITGA6,LCN2,MMP2,RBFOX1,RBM3,S100A8,S100A9,SOD2,UTRN	18 (7)	5				TRPA1,TRPM8
BMS-566394	chemical reagent		2			-0.2	1.39e-05	0.009	AKT (family),BMS-566394,EGFR,ERBB2,ERK (family)	A2M,ACTN1,ANXA1,ANXA2,CAVIN1,FBN1,FN1,FSCN1,HNRNPH1,HSP90B1,HSPB1,ITGA6,ITGB4,LCN2,MAP1B,MMP2,MYLK,RCN3,S100P,SERBP1,SOD2,SUN1,TGM2,UTRN,WASL	25 (5)	4					EGFR
sodium fluoride	chemical drug		2			-0.775	1.45e-05	0.0025	MET,PLD (family),sodium fluoride,SRF	A2M,ACTN1,CTSG,ELANE,FN1,HSPB1,LCN2,LTF,MMP2,MYLK,MYO1B,S100A8,S100A9,SOD2,TMOD3	15 (4)	3				SRF
RELN	peptidase		2	Inhibited		-2.041	1.61e-05	0.0105	AKT (family),CDK5,GRIN2A,MAPT,NOTCH1,PI3K (complex),RELN,SP1,SRC,SUMO1,YES1	A2M,ALB,ANXA2,CAVIN1,CIRBP,CTH,CTSG,ECHS1,ELANE,HSPA1A/HSPA1B,HSPA8,HSPB1,ITGA6,ITGB4,LTF,LYZ,MAP1B,MYLK,PDHX,S100P,SOD2,TGM2,TRIM28,UTRN	24 (11)	10	KLF3			SUMO1	MAPT
CASP12	peptidase		3			0.617	1.69e-05	0.0033	ACTIN (family),AKT (family),CASP1,CASP12,CASP2,CASP3,CASP9,DICER1,ERK (family),IL18,IL1B,IL33,MAPK14,MAPK8,NFKB (family),P38 MAPK (family),PARP1,PRKCD,PTEN,RELA,RIPK2,ROCK1,STAT3,STAT4,TP53,TRAF3,YES1	ACTN1,ANXA2,CALR,CAVIN1,CFI,CTH,DCTN2,DIABLO,EP400,FBN1,FGF23,FSCN1,HNRNPH1,HSP90B1,HSPA1A/HSPA1B,HSPA8,ILK,ITIH1,JCHAIN,LCN2,LTF,MIF,NUCKS1,PDHX,PGD,PI3,PLBD1,PPFIBP2,RBFOX1,RBM3,RCN3,RPN1,S100A8,SERPINB1,SH3KBP1,SNX5,SOD2,SUN1,TMOD3,TPD52L2,TRIM28,UTRN	42 (27)	24	cisplatin,hydrogen peroxide,TRAF2	lipopolysaccharide
22(S)-hydroxycholesterol	chemical - endogenous mammalian		3			1.151	1.74e-05	0.0169	22(S)-hydroxycholesterol,ABCA1,AKT (family),ALP (family),C/EBP (family),CEBPB,CREB (family),FOSL1,GSK3B,HIF1A,NOTCH1,NR1H3,PPARA,PRL,PTK2,RUNX2,RXR/VDR/VITAMIN D3 (complex),SREBF1,STAR	ALB,ANXA1,CAVIN1,CFI,CIRBP,CST3,CTH,CTSG,DDX39B,ECHS1,ELANE,HNRNPH2,HSPB1,ITGB4,LCN2,LMNB1,LTF,LYZ,MANF,MAP1B,MIF,MMP2,MYLK,NASP,NUCKS1,PGD,PI3,RBFOX1,RETN,S100A8,S100A9,SERPINB1,TGM2,TMPO,TUBA1B,UTRN,YWHAQ	37 (19)	16					SREBF1
POSTN	other	-1.723	2			-0.426	1.83e-05	0.0093	AKT (family),EGFR,ERK (family),IL24,ILK,LOX,POSTN,PTK2,SMAD2/3 (family)	A2M,ACTN1,ANXA1,DNAJB11,FBN1,FN1,HNRNPH1,HSP90B1,HSPA8,HSPB1,ILK,ITGA6,LCN2,MMP2,MYLK,SERBP1,SERPINB1,SLC4A1,SOD2,TGM2,UTRN,WASL	22 (9)	9	mir-223,MRTFB	cyclosporin A,GATA4,PPARGC1A		IL6,ILK,LOXL3
5-azacytidine	chemical drug		2			0.258	2.03e-05	0.0028	5-azacytidine,HSPD1,PLAU,RUNX3	ANXA2,CALR,CAVIN1,COL12A1,ECHS1,FBN1,HSP90B1,HSPA8,ILK,MMP2,MYO1B,S100A8,S100A9,SERPINB1,TGM2	15 (4)	4				FOSL1,IRF7,KDR,N4BP2L2,NKX2-5,PDI (family),PLAU,PTGS2,RUNX3,SERPINB8,TGM2
EFNA5	kinase		2			1.147	2.03e-05	0.0063	ADAM10,EFNA5,EGFR,RHOA,ROCK (family)	ANXA1,CAVIN1,FBN1,FN1,HNRNPH1,HSP90B1,HSPB1,ITGA6,ITGB4,LCN2,LTF,MMP2,RPN1,S100A8,S100A9,SERBP1,TGM2,WASL,YWHAQ	19 (5)	5	MRTFA,MRTFB			PTGS2	EGFR,FOSL1,IRF7
pentosan polysulfate	chemical drug		2			-1.069	2.03e-05	0.0066	FGF1,FGF2,KNG1,MAPT,pentosan polysulfate	ALB,CALR,FGF23,FN1,HSPA1A/HSPA1B,HSPB1,LCN2,MAP1B,MIF,MMP2,S100A8,SERPINB1,TGM2,YWHAQ	14 (5)	4				MAPT
menthol	chemical drug		2			-0.816	2.42e-05	0.0011	menthol,TRPA1,TRPM8	CIRBP,HSPA1A/HSPA1B,ILK,RBM3,S100A8,SOD2	6 (3)	2				TRPA1,TRPM8
PLAU	peptidase		2			-0.469	2.69e-05	0.0173	EGFR,ERK (family),ERK1/2 (family),F3,FKHR (family),MAPK8,MMP9,PI3K (complex),PLAU,PLAUR,PLG,SP1,SREBF1,STAT1,STAT3,STAT4,TGFB1,TYK2,VIM	A2M,ACTN1,ALB,ANXA1,ANXA2,CALR,CFI,CIRBP,COL12A1,CST3,CTH,FBN1,FN1,FSCN1,HNRNPH1,HSP90B1,HSPA1A/HSPA1B,ILK,ITGA6,ITGB4,LCN2,LMNB1,LTF,MAP1B,MIF,PDHX,PGD,PHLDB1,PPFIBP2,RBM3,RCN3,S100A8,S100A9,SERBP1,SERPINB1,SLC4A1,SUN1,TGM2,TMOD3,UCHL1,WASL	41 (19)	19	5-azacytidine,CYTOKINE (family),F2R,FOSL1,lipopolysaccharide,metformin,NFKBIA,OSM,PIK3R1,TFAP2A,TIMP1	NAB2,SERPINB5		CASP2,KDR,SREBF1	RELB
fluphenazine decanoate	chemical drug		3			-0.169	2.83e-05	0.0078	AKT (family),CREB (family),CREB1,DRD1,DRD2,DRD3,DRD4,DRD5,DUSP1,EGFR,ERK (family),ERK1/2 (family),fluphenazine decanoate,GNAS,KDR,MMP9,NFKB (complex),NFKBIA,P38 MAPK (family),PI3K (complex),PRKACA,PRL,PTH,PTK2,RAF1,STAT5B	ACTN1,ANXA2,CALR,CIRBP,CST3,CTH,FBN1,FGF23,FSCN1,HNRNPH1,HNRNPH2,HSP90B1,HSPA1A/HSPA1B,HSPA8,ITGA6,ITGB4,LCN2,LTF,LYZ,MIF,MMP2,MYO1B,MZB1,PDIA4,PHLDB1,RBFOX1,S100A9,SERBP1,SERPINB1,SH3KBP1,SSR4,TMPO,TUBA1B,UTRN,WASL	35 (26)	21
fluphenazine enanthate	chemical drug		3			-0.169	2.83e-05	0.0078	AKT (family),CREB (family),CREB1,DRD1,DRD2,DRD3,DRD4,DRD5,DUSP1,EGFR,ERK (family),ERK1/2 (family),fluphenazine enanthate,GNAS,KDR,MMP9,NFKB (complex),NFKBIA,P38 MAPK (family),PI3K (complex),PRKACA,PRL,PTH,PTK2,RAF1,STAT5B	ACTN1,ANXA2,CALR,CIRBP,CST3,CTH,FBN1,FGF23,FSCN1,HNRNPH1,HNRNPH2,HSP90B1,HSPA1A/HSPA1B,HSPA8,ITGA6,ITGB4,LCN2,LTF,LYZ,MIF,MMP2,MYO1B,MZB1,PDIA4,PHLDB1,RBFOX1,S100A9,SERBP1,SERPINB1,SH3KBP1,SSR4,TMPO,TUBA1B,UTRN,WASL	35 (26)	21
haloperidol decanoate	chemical drug		3			-0.169	2.83e-05	0.0078	AKT (family),CREB (family),CREB1,DRD1,DRD2,DRD3,DRD4,DRD5,DUSP1,EGFR,ERK (family),ERK1/2 (family),GNAS,haloperidol decanoate,KDR,MMP9,NFKB (complex),NFKBIA,P38 MAPK (family),PI3K (complex),PRKACA,PRL,PTH,PTK2,RAF1,STAT5B	ACTN1,ANXA2,CALR,CIRBP,CST3,CTH,FBN1,FGF23,FSCN1,HNRNPH1,HNRNPH2,HSP90B1,HSPA1A/HSPA1B,HSPA8,ITGA6,ITGB4,LCN2,LTF,LYZ,MIF,MMP2,MYO1B,MZB1,PDIA4,PHLDB1,RBFOX1,S100A9,SERBP1,SERPINB1,SH3KBP1,SSR4,TMPO,TUBA1B,UTRN,WASL	35 (26)	21
trimethobenzamide	chemical drug		3			-0.169	2.83e-05	0.0078	AKT (family),CREB (family),CREB1,DRD1,DRD2,DRD3,DRD4,DRD5,DUSP1,EGFR,ERK (family),ERK1/2 (family),GNAS,KDR,MMP9,NFKB (complex),NFKBIA,P38 MAPK (family),PI3K (complex),PRKACA,PRL,PTH,PTK2,RAF1,STAT5B,trimethobenzamide	ACTN1,ANXA2,CALR,CIRBP,CST3,CTH,FBN1,FGF23,FSCN1,HNRNPH1,HNRNPH2,HSP90B1,HSPA1A/HSPA1B,HSPA8,ITGA6,ITGB4,LCN2,LTF,LYZ,MIF,MMP2,MYO1B,MZB1,PDIA4,PHLDB1,RBFOX1,S100A9,SERBP1,SERPINB1,SH3KBP1,SSR4,TMPO,TUBA1B,UTRN,WASL	35 (26)	21
malondialdehyde	chemical toxicant		2			0.973	2.97e-05	0.0339	CXCL8,IL6,malondialdehyde,TGFB1,TNF	ACTN1,ALB,ANXA2,AZU1,CALR,CFI,FBN1,FGF23,FN1,FSCN1,HNRNPH1,HSP90B1,HSPA1A/HSPA1B,HSPA8,HSPB1,ILK,LCN2,LTF,LYZ,MAP1B,MIF,MMP2,MYLK,MYO1B,PDIA4,PI3,PPFIBP2,RBM3,RCN3,RETN,S100A8,S100A9,SERPINB1,SLC4A1,STOM,TGM2,TMOD3,TPD52L2	38 (5)	4	cisplatin,cyclosporin A,gentamicin C,hydrogen peroxide,indomethacin,isoproterenol,lipopolysaccharide,ochratoxin A,phenylhydrazine,sulfasalazine,thioacetamide	A-769662,allopurinol,MAPT,metformin		IL6
CEBPE	transcription regulator		1	Activated		2.236	3.04e-05	0.0006	CEBPE	ELANE,LCN2,LTF,LYZ,MMP2	5 (1)	1	CEBPA,CSF3,lestaurtinib,lipopolysaccharide	MRTFA,MRTFB,SRF		CD14,ELANE,IL6,LCN2,LTF
Srgn	other		1	Activated		2.236	3.04e-05	0.0002	Srgn	ELANE,JCHAIN,LYZ,MZB1,S100A9	5 (1)	1	MAPT			ELANE,Gzmb,SERPINB8,SERPINB9	CYTOKINE (family)
ceapin-A7	chemical reagent		1	Inhibited		-2.236	3.04e-05	0.0008	ceapin-A7	CALR,DNAJB11,HSP90B1,MANF,PDIA4	5 (1)	1
vancomycin	biologic drug		1			-0.905	3.11e-05	0.0017	vancomycin	A2M,ANXA1,ANXA2,CST3,EPB41L2,ITGB4,LCN2,MMP2,MYO1B,RBM3,SOD2	11 (1)	1				CD14,GPX8,HDAC8,LCN2,PDCD6IP,TIMP1	IL6
cAMP-dependent protein kinase	complex		2			-0.354	3.33e-05	0.013	ATF2,CAMP-DEPENDENT PROTEIN KINASE (complex),CREB (family),CREB1,DMD,FOS,MAPT,PGR,PLP1,PRL,SPP1,STK11,TPH1	ALB,ANXA2,COL12A1,CST3,CTSG,DDX39B,DIABLO,EP400,FBN1,FSCN1,HNRNPH2,HSP90B1,HSPB1,ITGA6,ITGB4,LCN2,MAP1B,MYLK,MYO1B,PDIA4,PGD,PPFIBP2,RBFOX1,S100A8,S100A9,S100P,SEPTIN8,SH3KBP1,SOD2,SSR4,TUBA1B,UTRN	32 (13)	12				MAP2,MAPT,PPARGC1A,RYR (family),TPH1	PRL
MEF2C	transcription regulator		3			-0.309	3.47e-05	0.0339	AKT (family),ALP (family),CREB (family),FGF10,FOSL1,GATA1,GATA2,GATA3,GATA6,HDAC5,HIF1A,IFNG,MEF2C,MYB,PPARA,PRL,RUNX3,SMAD3,SPI1,STAT3,STAT4	ACTN1,ALB,ANXA1,ANXA2,CALR,CAVIN1,CIRBP,COL12A1,CST3,CTH,DDX39B,DIABLO,ECHS1,ELANE,FSCN1,HNRNPH2,HSP90B1,HSPA1A/HSPA1B,HSPA8,ILK,ITGA6,LRPAP1,LTF,LYZ,MANF,MAP1B,MYLK,MZB1,NUCKS1,PDIA4,RBFOX1,RCN3,S100A8,S100A9,SERPINB1,SLC4A1,SOD2,SUN1,TMOD3,TUBA1B,UTRN,YWHAQ	42 (21)	18	BMP10,dimethyl sulfoxide,NKX2-5	lipopolysaccharide,mir-223,SREBF1		GATA1,GATA3,RYR2
carteolol	chemical drug		2	Inhibited		-2	3.51e-05	0.0094	ADRB2,carteolol,IL6	A2M,ALB,ANXA1,CST3,FGF23,FN1,FSCN1,LCN2,LTF,LYZ,MMP2,RETN,S100A9,SOD2,STOM,TGM2	16 (3)	2					IL6
sulfasalazine	chemical drug		2			-0.557	3.59e-05	0.0311	ALOX12,ALOX5,AMPK (complex),AXL,EGFR,ERBB2,NFKB (complex),NFKB1,PTGS1,PTGS2,sulfasalazine	A2M,ANXA1,ANXA2,CALR,CAVIN1,CFI,COL22A1,CST3,FBN1,FSCN1,HNRNPH1,HSP90B1,HSPA1A/HSPA1B,HSPB1,ITGA6,ITGB4,LCN2,MAP1B,MMP2,MYLK,RCN3,RETN,S100A8,S100P,SERBP1,SUN1,TGM2,WASL,YWHAQ	29 (11)	10				malondialdehyde	ALOX12,CYCLOOXYGENASE (family),EGFR,NFKBIA,PTGS1,PTGS2
PCBP1	translation regulator		3			-0.707	3.6e-05	0.0191	ACTIN (family),AKT (family),ATM,CASP2,CASP3,CASP8,DICER1,ERK (family),IKBKG,IL18,ITGB3,MAP3K1,MAPK8,MYH9,NFE2L2,PARP1,PCBP1,PRKCD,PTEN,RELA,ROCK1,STAT1	ACTN1,ANXA1,CAVIN1,CTH,DCTN3,DDX39B,DIABLO,DNAJB11,EP400,FBN1,FGF23,HNRNPH1,HSP90B1,HSPA1A/HSPA1B,HSPB1,ILK,ITGA6,JCHAIN,LCN2,MIF,MYLK,PDIA4,PGD,RBFOX1,S100A9,S100P,SERPINB1,SH3KBP1,STOM,TGM2,TMOD3,UTRN	32 (22)	19	SYVN1
GSK2193874	chemical reagent		3			0.333	3.95e-05	0.0161	AHR,CAMK2 (family),CREB (family),GCR/GLUCOCORTICOID DIMER (complex),GSK2193874,MECP2,NFKB (complex),NFKBIA,NR1I2,NR3C1,OGT,RELA,RELB,RXRA,SMAD3,TCF4,YAP1	A2M,ACTN1,ANXA1,COL12A1,DDX39B,FARSB,FBN1,HSP90B1,HSPA8,HSPB1,ILK,ITGA6,LTF,LYZ,MANF,MAP1B,MMP2,MYLK,MYO1B,MZB1,PDHX,PDIA4,PGD,PI3,PPFIBP2,RBFOX1,RETN,S100P,SERPINB1,SH3KBP1,SOD2,STOM,TGM2,TMPO,UCHL1,UTRN	36 (17)	15					IL6
LTF	other	4.952	2			-0.229	4.27e-05	0.0172	IKBKB,LTF,MAPK8,NFATC1,NFKB (complex),PTGS2,RELA	A2M,CALR,CST3,FN1,FSCN1,HSP90B1,HSPB1,ILK,LCN2,LMNB1,MIF,MMP2,MYLK,PDIA4,RETN,SH3KBP1,SOD2,TGM2,UTRN	19 (7)	6	2,2',4,4'-tetrabromodiphenyl ether,ADAM10,CEBPA,CEBPE,CSF3,HTT,lipopolysaccharide,meds433,STS	CSF3R,CUX1,HOXA10,LIPA,MRTFA,MRTFB,SRF		NFATC1,PTGS2	CYTOKINE (family),IL5
ARF5	enzyme		3			1.021	4.29e-05	0.0017	AGT,AKT (family),ARF5,CREB (family),CREB1,EGFR,EPB41,ERBB2,FOXO1,GNAS,HIF1A,KRAS,MMP9,NFKB1,NFKBIA,NOTCH1,NTRK1,ODC1,PARP1,PDPK1,PGR,PLD (family),PLD2,PRKCD,SP1,SPRY2,STAT3,STAT5B,STAT6,TIMP1,WBP2,YAP1	ALB,ANXA1,ANXA2,ARHGEF11,CFI,CIRBP,CST3,CTSG,DDX39B,DNAJB11,ECHS1,EP400,EPB41L2,FARSB,FBN1,FGF23,FN1,FSCN1,HNRNPH1,HSP90B1,HSPA1A/HSPA1B,HSPA8,HSPB1,ILK,ITGA6,JCHAIN,LCN2,MANF,MMP2,MZB1,NUCKS1,PDHX,PHLDB1,PLBD1,RBFOX1,RCN3,RETN,S100P,SERBP1,SH3KBP1,SSR4,STOM,SUN1,TGM2,TMOD3,UTRN,WASL	47 (32)	30					EGFR
ILRUN	other		3			-0.169	4.37e-05	0.0397	AHR,CDX2,GCR/GLUCOCORTICOID DIMER (complex),ILRUN,IRF3,IRF7,MAPK8,NFKB (complex),NFKBIA,NR3C1,RELA,RELB,RXRA,SMAD3,TCF4,YAP1	A2M,ACTN1,ANXA1,COL12A1,FARSB,FBN1,FN1,FSCN1,HSP90B1,HSPA8,HSPB1,ILK,ITGA6,ITGB4,LCN2,LTF,LYZ,MANF,MAP1B,MIF,MMP2,MYLK,MYO1B,MZB1,PPFIBP2,RETN,S100A8,S100A9,S100P,SERPINB1,SH3KBP1,SOD2,STOM,TGM2,TMPO	35 (16)	15
MAC (complex)	complex		2			-0.354	4.53e-05	0.0253	AKT (family),CASP8,EGFR,ERBB2,FOXO1,JNK (family),LCK,MAC (complex),MAPK1,MAPK8,MET,NFKB (complex),P38 MAPK (family),PI3K (complex),PNPLA8,SP1,SYK,ZAP70	ALB,ANXA1,ANXA2,CAVIN1,CIRBP,CTH,FBN1,FGF23,FN1,FSCN1,HNRNPH1,HSP90B1,ITGA6,ITGB4,LCN2,MAP1B,MIF,MMP2,MYLK,NASP,PDHX,RBM3,RCN3,S100A9,S100P,SERBP1,SERPINB1,SSR4,SUN1,TGM2,UTRN,WASL	32 (18)	18				CYTOKINE (family),EGFR,PNPLA8,PTGS2,RGCC,ZAP70
NKX2-5	transcription regulator		2	Activated		2.5	4.68e-05	0.0023	GATA1,NKX2-5,SRF	A2M,ACTN1,CALR,CAVIN1,CTSG,ELANE,ITGA6,LCN2,LTF,LYZ,MYLK,MYO1B,S100A8,S100A9,SLC4A1,TMOD3	16 (3)	2	5-azacytidine,dimethyl sulfoxide,isoproterenol,TET2			MEF2C,RYR2	GATA1
PTPRJ	phosphatase		2			-0.16	5.15e-05	0.0285	AKT (family),CTNNB1,EGFR,ERBB2,ERK (family),INSR,LCK,NTRK1,PDPK1,PTPRJ,RET,SP1,SRC,STAT3,TEK,ZAP70	ACTN1,ALB,ANXA1,ANXA2,CAVIN1,CIRBP,COL12A1,CST3,CTH,DNAJB11,ECHS1,FBN1,FSCN1,HNRNPH1,HSP90B1,HSPA1A/HSPA1B,HSPA8,ITGA6,LCN2,LTF,LYZ,MANF,MAP1B,MYLK,NASP,PDHX,PDIA4,RBM3,RCN3,S100A8,S100A9,S100P,SERBP1,SERPINB1,SSR4,SUN1,TGM2,UTRN,WASL	39 (16)	15	SYVN1			IL6,NFKBIZ,PTGS2	EGFR,ZAP70
oxotremorine	chemical drug		3			0.316	5.16e-05	0.0163	AHR,AKT (family),CREB (family),CREB1,ERBB2,ERK (family),GCR/GLUCOCORTICOID DIMER (complex),KCNJ2,MAPK8,MUSCARINIC CHOLINERGIC RECEPTOR (family),NFKB (complex),NFKBIA,NR3C1,oxotremorine,PPP1R1B,PRKACA,RELA,RELB,RXRA,SMAD3,STAT3,TCF4,YAP1,ZAP70	A2M,ANXA1,ANXA2,ARHGEF11,CAVIN1,COL12A1,CTH,DDX39B,FARSB,FBN1,HSP90B1,HSPA1A/HSPA1B,HSPA8,HSPB1,ILK,ITGA6,LTF,LYZ,MANF,MIF,MMP2,MYLK,MYO1B,MZB1,NASP,PPFIBP2,RBFOX1,RBM3,RCN3,RETN,S100A8,S100A9,SERPINB1,SH3KBP1,SOD2,STOM,SUN1,TGM2,TMPO,UTRN	40 (24)	21
nitroaspirin	chemical drug		2			-0.333	5.18e-05	0.0036	CASP1,CASP8,nitroaspirin,PTGS1,PTGS2	CALR,CST3,FN1,LCN2,MMP2,RETN,S100A9,TGM2,YWHAQ	9 (5)	4					PTGS1,PTGS2
mir-223	microRNA		2			0	5.32e-05	0.0284	EGFR,FOXO1,ITGB3,mir-223,SP3,STAT3	A2M,ALB,ANXA1,CTSG,ELANE,FBN1,FGF23,FSCN1,HNRNPH1,HSP90B1,HSPB1,ILK,ITGA6,LCN2,LTF,LYZ,MMP2,MYLK,S100A9,SERBP1,SERPINB1,SOD2,TGM2,WASL	24 (6)	6	C/EBP (family),cisplatin	lipopolysaccharide,WP1066		POSTN	EGFR,ELANE,MEF2C
NAB2	transcription regulator		3			-1.406	5.46e-05	0.0237	ALOX5,AR,CDK5,CEBPB,CXCL8,EGR1,EGR2,F10,F2,F2R,F3,MAPT,MMP9,NAB2,PLG,PTEN,PTK2,RB1,RELA,SIRT1,STAT3,TYK2,VEGFA	ACTN1,ALB,ANXA1,CFI,CIRBP,COL12A1,COL22A1,CST3,DIABLO,ELANE,EP400,FGF23,FN1,FSCN1,HSP90B1,HSPB1,ITGB4,JCHAIN,LMNB1,LTF,MAP1B,MIF,MMP2,MYO1B,MZB1,NASP,PDIA4,PGD,PHLDB1,PI3,RCN3,S100A8,S100A9,S100P,SERPINB1,SH3KBP1,SOD2,STOM,TGM2,TMPO,UCHL1	41 (23)	23	PRL	GATA1			PLAU
CDC42BPA	kinase		3			-1.46	5.66e-05	0.021	ACTIN (family),CDC42BPA,ERBB2,EZH2,LIMK1,MLC (family),MSN,PPP1R12A,PTK2,SRF	A2M,ACTN1,ANXA2,CAVIN1,CTSG,ELANE,FGF23,FN1,FSCN1,HSPB1,ITGB4,LTF,MAP1B,MYLK,MYO1B,RCN3,S100A8,S100A9,S100P,SERPINB1,SOD2,SUN1,TMOD3	23 (10)	5	MRTFA
RGS12	enzyme		2	Activated		2.496	5.72e-05	0.003	GNA12,RGS12,SRF	A2M,ACTN1,CTSG,ELANE,ITGA6,LCN2,LTF,MYLK,MYO1B,S100A8,S100A9,TMOD3,WASL	13 (3)	2					SRF
TIMP1	cytokine	0	2			1.091	6.11e-05	0.017	AKT (family),ERK (family),MAPK14,MMP1,MMP2,MMP9,PI3K (complex),PTK2,SMAD2/3 (family),TIMP1,ZAP70	A2M,ACTN1,ANXA1,CALR,CTSG,FN1,ILK,ITGA6,LCN2,LYZ,MMP2,MYLK,NASP,PHLDB1,RBM3,S100A8,S100A9,SERPINB1,SSR4,TGM2,UTRN	21 (11)	11	2-bromoethylamine,allopurinol,ANGIOTENSIN II RECEPTOR TYPE 1 (family),BMP10,carboxymethylflavin,cisplatin,cyclosporin A,CYTOKINE (family),fenamic acid,formylmethylflavin,gentamicin,gentamicin C,hexachlorobenzene,indomethacin,isobutylmethylxanthine,isoproterenol,lipopolysaccharide,lomustine,lumichrome,MAPT,NFKB (family),ochratoxin A,OSM,phenacetin,phenylbutazone,PRL,puromycin aminonucleoside,ribof…	ADAM10,EGFR,ELANE,NFKBIA,PPARGC1A		PLAU,ZAP70
DIDO1	other		3			0	6.12e-05	0.0244	ACTIN (family),AKT (family),CASP2,CASP3,CASP6,CASP8,CASP9,DICER1,DIDO1,EIF2AK2,IL18,LMNA,MAP3K1,NFKB (complex),P38 MAPK (family),PARP1,PRKCD,PTEN,ROCK1,SREBF1	ANXA1,CAVIN1,CFI,CTH,DIABLO,EP400,FBN1,FGF23,HNRNPH1,HSPA1A/HSPA1B,HSPB1,ITGA6,JCHAIN,LMNB1,MIF,MMP2,MYLK,PGD,RBFOX1,RETN,S100A9,SERPINB1,SOD2,STOM,SUN1,TMOD3,TMPO,UTRN	28 (20)	17				CASP2,CASP6
GYY 4137	chemical reagent		2			-0.447	6.17e-05	0.0227	ADAM17,AMPK (complex),CASP1,GYY 4137,MTOR,NOS3,PTGS2,STAT3,XDH	A2M,ANXA2,CALR,CAVIN1,CST3,FN1,FSCN1,HSP90B1,HSPB1,ITGA6,LCN2,LTF,LYZ,MMP2,PGD,RETN,SERPINB1,SOD2,TGM2,UTRN	20 (9)	8					ADAM17,IL6,PTGS2
ADAM10	peptidase		2			-1.043	6.24e-05	0.0254	ADAM10,APP,EGFR,ERK1/2 (family),MDM2,MET,NOTCH (family),P38 MAPK (family),TIMP1	ALB,ANXA1,CALR,CTSG,FBN1,HNRNPH1,HSP90B1,HSPA1A/HSPA1B,ITGA6,LCN2,LTF,LYZ,MAP1B,MIF,MYLK,RPN1,S100A8,S100A9,SERBP1,SOD2,TGM2,WASL,YWHAQ	23 (9)	9	ADCYAP1R1,huperzine A,XBP1	aderbasib,mir-122 (includes others),miR-451a (and other miRNAs w/seed AACCGUU),rhesus theta-defensin 1,rhesus theta-defensin 2,rhesus theta-defensin 3		EGFR,LTF,SAA1	TIMP1
BMS-690514	chemical drug		2			-0.209	6.24e-05	0.0145	BMS-690514,CASP2,EGFR,ERBB2,FLT1,KDR	A2M,ANXA1,ANXA2,CAVIN1,DIABLO,FBN1,FSCN1,HNRNPH1,HSP90B1,HSPA8,HSPB1,ITGA6,ITGB4,LCN2,LIN7C,MAP1B,MMP2,RCN3,S100P,SERBP1,SUN1,TGM2,WASL	23 (6)	6				CASP2	EGFR,KDR
NR3C2/ALDOSTERONE (complex)	complex		3			0.48	6.25e-05	0.0097	ADAM17,AKT (family),aldosterone,CHUK,CREB (family),CREB1,EGFR,ERK (family),ERK1/2 (family),GCR/GLUCOCORTICOID DIMER (complex),GSK3B,IKBKB,INSR,JNK (family),MMP9,NANOG,NFKB (complex),NFKBIA,NR3C1,NR3C2,NR3C2/ALDOSTERONE (complex),PRKCD,PRKCE,PTGS2,RAC1,RAF1,RELA,ROCK (family),ROCK2,SRC,STAT3,TICAM2,TRAF2,TSC2	ACTN1,ALB,ANXA1,ANXA2,CALR,CAVIN1,CST3,CTH,DDX39B,FBN1,HSP90B1,HSPA1A/HSPA1B,HSPA8,ILK,ITGA6,ITGB4,JCHAIN,LCN2,LMNB1,MAP1B,MYLK,MYO1B,PGD,PHLDB1,PI3,PLBD1,PPFIBP2,RBFOX1,RETN,S100A8,S100A9,S100P,SERBP1,SERPINB1,SSR4,STOM,TGM2,TMPO,WASL	39 (34)	32
meds433	chemical reagent		3			1.067	6.32e-05	0.0095	ACTIN (family),AR,CASP2,CASP3,CEBPB,CREB1,DICER1,ERK (family),ERK1/2 (family),GATA3,IL18,MAP3K1,MAPK8,meds433,MEK (family),MMP9,NFKB (complex),P38 MAPK (family),PARP1,PRKCD,PTEN,RELA,ROCK1,STAT3,TP53	ACTN1,CALR,CAVIN1,CIRBP,CTH,DCTN2,DIABLO,ECHS1,ELANE,EP400,FBN1,FGF23,HNRNPH1,HSP90B1,HSPA1A/HSPA1B,HSPA8,HSPB1,ILK,ITGB4,JCHAIN,LMNB1,LTF,LYZ,MIF,MMP2,NASP,NUCKS1,PDHX,PGD,PHLDB1,PI3,RBFOX1,RBM3,RPN1,S100A8,S100A9,SERPINB1,SNX5,SSR4,TGM2,TMOD3,TMPO,TRIM28	43 (25)	24				LTF	TGM2
thioacetamide	chemical toxicant		2			0	6.52e-05	0.0132	AMPK (complex),ERK (family),FOXO3,thioacetamide	ACTN1,ANXA1,ANXA2,FBN1,FN1,FSCN1,ITGB4,LCN2,MMP2,MYLK,RBM3,SERPINB1,SOD2,TGM2	14 (4)	4				CD14,IL6,KDR,LCN2,malondialdehyde,PTGS2,TIMP1
NFKBIE	transcription regulator		3			-0.169	6.65e-05	0.0412	AHR,CDX2,GCR/GLUCOCORTICOID DIMER (complex),IL2,MAPK8,NFKB (complex),NFKBIA,NFKBIE,NR3C1,REL,RELA,RELB,RXRA,SMAD3,TCF4,YAP1	A2M,ACTN1,ANXA1,ARHGEF11,COL12A1,FARSB,FBN1,FN1,FSCN1,HSP90B1,HSPA8,HSPB1,ILK,ITGA6,ITGB4,LTF,LYZ,MANF,MAP1B,MIF,MMP2,MYLK,MYO1B,MZB1,PPFIBP2,RETN,S100A8,S100A9,S100P,SERPINB1,SH3KBP1,SOD2,STOM,TGM2,TMPO	35 (16)	15	NFKBIA
IL6	cytokine		1	Activated		2.324	6.95e-05	0.0169	IL6	A2M,ALB,ANXA1,CST3,FGF23,FN1,FSCN1,LCN2,LTF,LYZ,MMP2,S100A9,SOD2,STOM,TGM2	15 (1)	1	ADAM17,camptothecin,CD14,CEBPE,cis-urocanic acid,cisplatin,CSF3,cucurbitacin I,CYBA,CYTOKINE (family),ELANE,F2R,GATA3,GPX8,hemozoin,hydrogen peroxide,IL17C,IL36A,ILK,imiquimod,iodoacetic acid,IRF7,isoproterenol,KAT5,KCNN4,KLK5,lipopolysaccharide,malondialdehyde,MALT1,MOG,NFAT (complex),NFATC1,NFKB (family),NFKB-RELA (complex),NFKB1-RELA (complex),NFKBIZ,ORAI1,OSM,oxalic acid,peptidoglycan,PIK3R1,…	5Z-7-oxo-zeaenol,C/EBP (family),carteolol,cyclosporin A,doxycycline,echinomycin,eugenol,FOSL1,gentamicin,GSK2193874,GYY 4137,helenalin,huperzine A,hydroxypropyl-beta-cyclodextrin,icilin,indomethacin,INSIG1,isotretinoin,L-carnitine,mannose-modified gamma-cyclodextrin,metformin,mir-122 (includes others),MLT-827,N-acetylglucosamine,niflumic acid,NR0B2,OGT,PPARGC1A,PRL,RUBCN,RYR2,SIGIRR,SUMO1,SUMO2,T…		ALPHA 1 ANTITRYPSIN (family),CD247,FSCN1,GATA1,HFE,KDR,KRT8,TGM2,ZAP70	Gzmb,IL5,MAP2,TBX21
INF2	other		2	Activated		2.324	6.95e-05	0.0078	INF2,NFKB (complex),SRF	A2M,ACTN1,CTSG,ELANE,FN1,HSPB1,LCN2,LTF,MMP2,MYO1B,S100A8,S100A9,SOD2,TGM2,TMOD3	15 (3)	2					SRF
TBX21	transcription regulator		2			-1.4	7.09e-05	0.0147	AKT (family),ERK (family),GATA3,IL4,IL5,RUNX1,RUNX3,TBX21	A2M,ACTN1,ANXA1,ANXA2,COL12A1,CTSG,ECHS1,FBN1,FSCN1,HSP90B1,HSPA1A/HSPA1B,ILK,JCHAIN,LCN2,LMNB1,MANF,MYLK,PI3,PLBD1,RBM3,RPN1,S100A8,SOD2,TPD52L2,UTRN	25 (8)	7	NFATC1,ORAI1,RELB,STAT4 DIMER (complex),TRAPPC1,USP22	cyclosporin A,IL6,N-acetylglucosamine		Gzmb,IL22,RUNX3	GATA3,IL5
oxadiazon	chemical toxicant		3			0.729	7.2e-05	0.0155	ACOX1,ALP (family),ATM,CASP2,CAT,CAV1,CREB (family),EGFR,ERK1/2 (family),FOSL1,FOXO1,GSR,HSF1,hydrogen peroxide,IKBKB,INSR,JNK (family),LDH (complex),MAPK8,MYB,NFKB (complex),NFKBIA,NOTCH3,oxadiazon,P38 MAPK (family),PPARA,PRL,SRC,STAT3,TP53	ACTN1,ANXA2,CALR,CAVIN1,CST3,CTH,DCTN2,DDX39B,DIABLO,ECHS1,FBN1,FGF23,FN1,HNRNPH1,HNRNPH2,HSP90B1,HSPA8,HSPB1,ILK,ITGA6,ITGB4,LCN2,LMNB1,LTF,LYZ,MAP1B,MIF,MYLK,MZB1,NASP,NUCKS1,PDHX,PDIA4,PGD,RBFOX1,RBM3,RPN1,SERBP1,SERPINB1,SNX5,STOM,TGM2,TMPO,TRIM28,TUBA1B,WASL,YWHAQ	47 (30)	27
BOMBESIN (family)	group		3			-0.944	7.22e-05	0.0013	AGT,BOMBESIN (family),CCND1,CREB (family),CREB1,EGFR,EPB41,ERBB2,ERK (family),FOCAL ADHESION KINASE (family),FOXO1,GLI (family),GLI2,GNAS,GPCR (family),GRP,GSK3 (family),HIF1A,IKBKB,MMP9,MYCN,NANOG,NFKB1,NFKBIA,NOTCH1,NTRK1,ODC1,PARP1,PGR,PPARA,PRKACA,PRKCD,PTEN,PTGS2,PTK2,RET,SP1,STAT3,STAT5B,STAT6,STK11,TIMP1,TP53,WBP2	ACTN1,ALB,ANXA1,ARHGEF11,CALR,CFI,CIRBP,CST3,CTSG,DCTN2,DDX39B,DIABLO,DNAJB11,ECHS1,EP400,EPB41L2,FARSB,FBN1,FGF23,FN1,FSCN1,HNRNPH1,HSP90B1,HSPA1A/HSPA1B,HSPB1,ITGA6,ITGB4,JCHAIN,LCN2,MANF,MZB1,NUCKS1,PDHX,PGD,PHLDB1,PI3,PLBD1,RBFOX1,RBM3,RCN3,RETN,S100P,SERBP1,SERPINB1,SH3KBP1,SNX5,SSR4,SUN1,TGM2,TMOD3,TRIM28,TUBA1B,UCHL1,WASL,YWHAQ	55 (44)	40				EGFR,PTGS2
alpha 1-antitrypsin Portland	chemical - protease inhibitor		3			1.622	7.55e-05	0.0158	ADAM10,ADAM17,AKT (family),alpha 1-antitrypsin Portland,BMP4,CXCL12,diphtheria toxin,ERK (family),ERK1/2 (family),FURIN,HBEGF,JNK (family),MMP14,MMP2,P38 MAPK (family),PCSK5,RAC1,RELA,SERPINA1,SMAD3,SRC,STAT3,TGF BETA (family),TGFB1	ACTN1,ALB,ANXA2,CALR,CAVIN1,CFI,COL12A1,CST3,ELANE,FN1,FSCN1,HNRNPH1,HSP90B1,HSPA1A/HSPA1B,HSPB1,ILK,ITGA6,ITGB4,LCN2,LYZ,MAP1B,MIF,MMP2,MYO1B,MZB1,PGD,PHLDB1,PPFIBP2,RBM3,RETN,RPN1,S100P,SH3KBP1,SLC4A1,TGM2,TMOD3,UTRN,YWHAQ	38 (24)	22
ANGIOTENSIN II RECEPTOR TYPE 1 (family)	group		2			0	7.66e-05	0.0195	AGTR1,ANGIOTENSIN II RECEPTOR TYPE 1 (family),CYBB,EGFR,ERK (family),MKNK1,NCF1,NFAT (family),PKC (family),PRKCA	ACTN1,ANXA1,ANXA2,EPB41L2,FBN1,FN1,HNRNPH1,HSP90B1,HSPB1,ITGA6,LCN2,MAP1B,MMP2,MYLK,S100A8,S100A9,SERBP1,SOD2,TGM2,WASL	20 (10)	9		enalapril,gentamicin,hydrogen peroxide,lipopolysaccharide		EGFR,TIMP1
5,8,11,14-eicosatetraynoic acid	chemical reagent		2			-1	8.06e-05	0.0125	5,8,11,14-eicosatetraynoic acid,F3,NFKBIA,PLD (family),SYK,TRPA1,TRPM8	A2M,CIRBP,FN1,FSCN1,HSPA1A/HSPA1B,HSPA8,ILK,ITGB4,LCN2,LYZ,MMP2,RBM3,S100A9,SOD2,TGM2,TMPO	16 (7)	6				TRPA1	EGFR,hydrogen peroxide,NFKBIA,TRPM8
GATA3	transcription regulator		2			-0.192	8.12e-05	0.0435	FGF10,GATA3,HIF1A,IFNG,RUNX3,STAT4	A2M,ANXA1,ANXA2,CAVIN1,CIRBP,COL12A1,DIABLO,ECHS1,FBN1,FN1,FSCN1,HSPA1A/HSPA1B,HSPA8,HSPB1,ILK,LCN2,LRPAP1,MANF,NUCKS1,RCN3,S100A8,S100A9,SERPINB1,SOD2,SUN1,TGM2,TMOD3	27 (6)	6	GATA1,GATA4,isotretinoin,MEF2C	EGLN (family),ELF5,TBX21		CYTOKINE (family),FGF10,IL22,IL5,IL6,PTGS1,RGCC,TGM2	BMF,BOK,CEBPA,FSCN1
COMMD3	other		3			1.414	8.18e-05	0.0044	AKT (family),COMMD3,CREB (family),CTNNB1,CXCR4,EGFR,ERK (family),FOS,FOXO3,G PROTEIN ALPHA (family),GADD45A,GATA3,GNB1,HIF1A,IKBKB,MEK (family),MMP14,NFKB1,NFKBIA,P38 MAPK (family),PI3K (complex),PTEN,RAC1,STAT3,ZAP70	A2M,ACTN1,CAVIN1,DDX39B,ECHS1,EP400,FBN1,FGF23,FN1,FSCN1,HNRNPH1,ITGA6,LMNB1,LTF,MANF,MIF,MMP2,MYLK,NASP,PDIA4,PHLDB1,RBFOX1,S100A8,SEPTIN9,SERBP1,SERPINB1,SOD2,SSR4,TMPO,UCHL1,UTRN,WASL	32 (25)	23
puromycin aminonucleoside	chemical reagent		2			-1.414	8.3e-05	0.0311	ERK1/2 (family),ILK,NFKB (complex),NFKB1,PTK2,puromycin aminonucleoside,SRC	A2M,ALB,ANXA1,ANXA2,CALR,CAVIN1,FSCN1,HSPA8,HSPB1,ITGA6,ITGB4,LCN2,MYLK,RBM3,SERPINB1,SLC4A1,SOD2,TGM2	18 (7)	7				CD14,CYBA,ILK,LCN2,TIMP1
rotigotine	chemical drug		3			0	8.43e-05	0.0191	AKT (family),CREB1,DOPAMINE RECEPTOR (family),DRD1/5 (family),DRD2,DRD3,DRD4,EGFR,ERK (family),ERK1/2 (family),FOS,GNAS,KDR,MMP9,NFKB (complex),NFKBIA,P38 MAPK (family),PRKACA,PRL,PTK2,RAF1,rotigotine,STAT5B	ACTN1,ANXA2,CALR,CIRBP,CST3,CTH,DDX39B,FSCN1,HNRNPH1,HNRNPH2,HSP90B1,HSPA1A/HSPA1B,HSPA8,ITGA6,ITGB4,LCN2,LYZ,MIF,MMP2,MYLK,MYO1B,MZB1,PDIA4,PHLDB1,S100A8,S100A9,SERBP1,SERPINB1,SH3KBP1,SSR4,TMPO,TUBA1B,UTRN,WASL	34 (23)	18
ADCYAP1R1	G-protein coupled receptor		2	Activated		2.683	8.52e-05	0.0096	ADAM10,ADCYAP1R1,CREB (family),GNAS,NTRK1,PKC (family)	CALR,CAVIN1,COL12A1,CTH,DDX39B,DNAJB11,FN1,FSCN1,HSP90B1,LTF,MANF,MMP2,PDIA4,RBFOX1,RPN1,S100A8,S100A9,SH3KBP1,SOD2,YWHAQ	20 (6)	5				ADAM10
cyanide	chemical - endogenous mammalian		3			-1.121	8.58e-05	0.0214	ACTIN (family),AKT (family),ALOX5,BAX,CASP2,CASP3,CASP8,cyanide,DICER1,ERK1/2 (family),GLUTATHIONE PEROXIDASE (family),IKBKB,IL18,MCL1,NFKB (complex),P38 MAPK (family),PARP1,PRKCD,PTEN,ROCK1,SOD (family),TP53,TRAF2	ALB,ANXA1,CALR,CAVIN1,CFI,COL22A1,DCTN2,DIABLO,EP400,FBN1,FGF23,FSCN1,HNRNPH1,HSPA8,ITGA6,ITGB4,JCHAIN,LMNB1,LYZ,MIF,MMP2,MYLK,NUCKS1,PDHX,PGD,PLBD1,PPFIBP2,RBFOX1,RBM3,RPN1,S100A8,S100A9,SERPINB1,SNX5,STOM,TMOD3,TRIM28,UAP1L1,UTRN	39 (23)	19
L-carnitine	chemical - endogenous mammalian		3			-0.365	8.82e-05	0.0123	ACHE,ADAM17,ALOX5,AMPK (complex),ANTIOXIDANT (family),CASP2,CASP8,CASP9,EGFR,ERK (family),EZR,G6PD,GLUTATHIONE PEROXIDASE (family),GSK3 (family),GSR,IKBKB,L-carnitine,MAPT,MTOR,NADPH OXIDASE (complex),NFKBIA,NOX4,RAC1,RELA,SMPD1,SP1	A2M,ACTN1,ALB,ANXA1,CAVIN1,CFI,CIRBP,COL22A1,CTH,DIABLO,FN1,FSCN1,HNRNPH1,HSPA1A/HSPA1B,HSPA8,ILK,ITGA6,ITGB4,LMNB1,MAP1B,PDHX,PGD,RETN,S100A8,S100A9,SERBP1,SERPINB1,SH3KBP1,TMPO,WASL	30 (26)	21					IL6
iodoacetic acid	chemical toxicant		2			1.069	8.85e-05	0.0114	AKT (family),iodoacetic acid,LIPA,PTK2,SRC,TRYPSIN (family),YES1	A2M,ANXA1,ANXA2,CAVIN1,FN1,LCN2,LTF,LYZ,MIF,S100A9,SERPINB1,SOD2,UAP1L1,UTRN	14 (7)	6				IL6	LIPA
GUCY2D	kinase		2			1.508	8.92e-05	0.0029	ATF6,CREB (family),GUCY2D,PKG (family)	CALR,CTH,DDX39B,DNAJB11,FSCN1,HSP90B1,MANF,MMP2,PDIA4,RBFOX1,SOD2	11 (4)	3				ATF6,ERN1,RYR2
GZMB/PRF1/SRGN (complex)	complex		3			0.333	8.94e-05	0.0358	ACTIN (family),AKT (family),CASP2,CASP3,DICER1,EIF2AK2,F2R,GZMB,GZMB/PRF1/SRGN (complex),IL18,MAP3K1,MAPK14,NOTCH1,P38 MAPK (family),PARP1,PRKCD,PTEN,ROCK1,TP53	ALB,CALR,CAVIN1,CTH,CTSG,DCTN2,DIABLO,ECHS1,ELANE,EP400,FBN1,FGF23,HNRNPH1,HSPA1A/HSPA1B,HSPA8,HSPB1,ILK,ITGA6,ITGB4,JCHAIN,LTF,MIF,MYLK,NUCKS1,PDHX,PGD,RBFOX1,RBM3,RPN1,S100A8,SERPINB1,SNX5,SOD2,TMOD3,TRIM28,UTRN	36 (19)	16		SERPINB9
ochratoxin A	chemical toxicant		3			-0.632	9.06e-05	0.0169	ACTIN (family),AKT (family),ALOX5,ALP (family),CASP2,CASP3,CASP8,CASP9,CREB (family),DICER1,ERK1/2 (family),FOSL1,GLUL,GLUTATHIONE PEROXIDASE (family),IKBKB,IL18,NFKB (complex),ochratoxin A,P38 MAPK (family),PRKCD,PRL,PTEN,ROCK (family),ROCK1,SOD (family),TP53	ALB,ANXA1,ANXA2,CALR,CAVIN1,CFI,COL22A1,CST3,CTH,DCTN2,DDX39B,DIABLO,EP400,FBN1,FGF23,HNRNPH1,HNRNPH2,HSPA8,ITGA6,JCHAIN,LMNB1,LYZ,MAP1B,MIF,MMP2,MYLK,NUCKS1,PDHX,PDIA4,PGD,RBM3,RPN1,S100A8,S100A9,SERPINB1,SNX5,STOM,TRIM28,TUBA1B,UTRN	40 (26)	20				malondialdehyde,TIMP1
FHL1	other	-1.604	2			0.5	9.18e-05	0.0269	FHL1,HIF1A,NOTCH1	CAVIN1,CTSG,ECHS1,ELANE,FN1,FSCN1,HSPB1,ITGB4,LTF,LYZ,MANF,MIF,MMP2,MYLK,NUCKS1,SOD2	16 (3)	2	GATA1,MRTFA,MRTFB,SRF	CEBPA,CGA
BCL10/CARD11/MALT1	complex		2			0.707	9.24e-05	0.0052	BCL10/CARD11/MALT1 (complex),NFKB (family),NFKB1	A2M,FN1,FSCN1,MMP2,S100A8,S100A9,SOD2,TGM2	8 (3)	2				NFKB (family)
paliperidone	chemical drug		3			-0.87	9.27e-05	0.0148	ADRA1 (family),ADRA2 (family),AKT (family),CREB1,DRD2,DRD3,DRD4,EGFR,ERK (family),ERK1/2 (family),GNB1,HTR2A,KDR,MMP9,NFKB (complex),NFKBIA,paliperidone,PRKACA,PRL,PTK2,RAF1,STAT5B	ACTN1,ANXA2,CALR,CAVIN1,CIRBP,CST3,DDX39B,FBN1,HNRNPH1,HNRNPH2,HSP90B1,HSPA1A/HSPA1B,HSPA8,ILK,ITGA6,ITGB4,LCN2,LYZ,MMP2,MYLK,MYO1B,MZB1,PDIA4,PHLDB1,SEPTIN9,SERBP1,SERPINB1,SH3KBP1,SSR4,TMPO,TUBA1B,UTRN,WASL	33 (22)	16					ADRA2 (family)
lurasidone	chemical drug		3			-0.507	9.33e-05	0.012	ADRA2A,CREB (family),CREB1,DRD2,EGFR,ERK (family),GNA12,HTR1A,HTR2A,HTR7,KCNJ2,KDR,lurasidone,MEK (family),MMP9,NFKBIA,P38 MAPK (family),PRKACA,PRL,PTK2,RAF1,SMAD3,SRC,STAT5B	ACTN1,ALB,ANXA2,ARHGEF11,CAVIN1,CIRBP,COL12A1,CST3,CTH,DDX39B,FBN1,FN1,HNRNPH1,HNRNPH2,HSP90B1,HSPA1A/HSPA1B,HSPA8,ITGA6,ITGB4,LYZ,MAP1B,MIF,MMP2,MYO1B,MZB1,PDIA4,PHLDB1,RBFOX1,SERBP1,SERPINB1,SH3KBP1,SSR4,TMPO,TUBA1B,WASL	35 (24)	20
INSIG1	other		2	Inhibited		-3.162	9.34e-05	0.0077	HSPA5,INSIG1,SREBF1,SREBP (family)	CFI,CTH,FN1,HSP90B1,HSPA8,LCN2,PGD,RETN,S100A8,S100A9	10 (4)	4	hydrogen peroxide,lipopolysaccharide,NR1I2,PPARGC1A	mir-122 (includes others)		ERN1	IL6,LCN2,LIPA,NFKBIZ,PTGS1,STAT5A
hydroperoxide	chemical toxicant		2			-0.632	9.34e-05	0.0074	hydroperoxide,NFKB1,PTGS1,PTGS2	A2M,CALR,CST3,FN1,FSCN1,MMP2,RETN,SOD2,TGM2,YWHAQ	10 (4)	3				PTGS1,PTGS2
magnesium	chemical - endogenous mammalian		2			1.347	9.55e-05	0.0237	ALOX5,AMPK (complex),CASR,EGFR,ERK (family),ERK1/2 (family),HIF1A,HSPD1,INSR,magnesium,NFKB (complex),SRC	ACTN1,ALB,ANXA1,CALR,CAVIN1,CFI,COL22A1,ECHS1,FBN1,FGF23,FSCN1,HNRNPH1,HSP90B1,HSPA1A/HSPA1B,HSPB1,ITGA6,LYZ,MANF,MIF,NASP,NUCKS1,S100A8,S100A9,SERBP1,SERPINB1,SOD2,WASL	27 (12)	12	ibandronic acid	cyclosporin A		KCNN4	CYTOKINE (family),EGFR
GNB4	other		3			0.756	9.91e-05	0.018	ADCY1,AKT (family),CD38,CDK5,CFTR,CREB (family),GNB4,HRAS,INTEGRIN ALPHA L BETA 2 (complex),MAPT,PLCB1,PLCE1,PRKCA,RAC1,RELA,SLC6A3,SRC,STAT3,STAT6,ZAP70	ANXA2,CAVIN1,CFI,CTH,DDX39B,HSP90B1,HSPA1A/HSPA1B,HSPB1,ITGA6,ITGB4,JCHAIN,LCN2,LTF,LYZ,MANF,MAP1B,NASP,PLBD1,RBFOX1,RBM3,RPN1,S100A8,S100A9,S100P,SH3KBP1,SSR4,TGM2,UTRN	28 (20)	14	ADRA2 (family)	CSF3
prednisone	chemical drug		2			1.213	9.99e-05	0.0168	NOS3,NR3C1,NTRK1,prednisone	ANXA1,CALR,CAVIN1,COL12A1,DNAJB11,FN1,HSP90B1,LCN2,MANF,MMP2,PDIA4,RETN,S100A8,S100A9,S100P,SOD2,STOM	17 (4)	3
phenylbutazone	chemical drug		2			-0.5	0.000104	0.0223	CHUK,NFKB (complex),phenylbutazone,PTGIS,PTGS1,PTGS2	A2M,ANXA1,ANXA2,CALR,CST3,FN1,HSPB1,ITGB4,LCN2,MMP2,MYLK,RBM3,RETN,SOD2,TGM2,YWHAQ	16 (6)	6				LCN2,TIMP1	PTGS1,PTGS2
Tween 20	chemical toxicant		2			-0.258	0.000106	0.0117	EGFR,PTGS2,Tween 20	ANXA1,CALR,CST3,FBN1,FN1,HNRNPH1,HSP90B1,HSPB1,ITGA6,LCN2,MMP2,RETN,SERBP1,TGM2,WASL	15 (3)	2				EGFR,PTGS2
DOCK3	other		2			1.508	0.000108	0.0034	DOCK3,GSK3 (family),JNK (family),MAPT,RAC1	A2M,FN1,FSCN1,HSPA1A/HSPA1B,HSPB1,ITGA6,LCN2,MAP1B,MMP2,SOD2,TGM2	11 (5)	4				MAPT
SRF	transcription regulator		1	Inhibited		-2.111	0.000108	0.0038	SRF	A2M,ACTN1,CTSG,ELANE,LCN2,LTF,MYLK,MYO1B,S100A8,S100A9,TMOD3	11 (1)	1	F2R,KAT5,MRTFA,MRTFB,PRL,sodium fluoride	cyclosporin A,INF2,RGS12		FHL1,FOSL1,GATA4,IL6,KDR,PTGS2	CEBPE,ELANE,LCN2,LTF
aderbasib	chemical drug		2			-0.905	0.000108	0.0041	ADAM10,ADAM17,aderbasib	ANXA2,CAVIN1,FN1,HSPB1,LTF,MMP2,PGD,RPN1,S100A8,S100A9,YWHAQ	11 (3)	2					ADAM10,ADAM17
rhesus theta-defensin 1	chemical - endogenous mammalian		2			-0.905	0.000108	0.0041	ADAM10,ADAM17,rhesus theta-defensin 1	ANXA2,CAVIN1,FN1,HSPB1,LTF,MMP2,PGD,RPN1,S100A8,S100A9,YWHAQ	11 (3)	2				CSF3	ADAM10,ADAM17
rhesus theta-defensin 2	chemical - endogenous mammalian		2			-0.905	0.000108	0.0041	ADAM10,ADAM17,rhesus theta-defensin 2	ANXA2,CAVIN1,FN1,HSPB1,LTF,MMP2,PGD,RPN1,S100A8,S100A9,YWHAQ	11 (3)	2					ADAM10,ADAM17
rhesus theta-defensin 3	chemical - endogenous mammalian		2			-0.905	0.000108	0.0041	ADAM10,ADAM17,rhesus theta-defensin 3	ANXA2,CAVIN1,FN1,HSPB1,LTF,MMP2,PGD,RPN1,S100A8,S100A9,YWHAQ	11 (3)	2					ADAM10,ADAM17
sodium nitrite	chemical drug		3			-0.73	0.00011	0.0265	ACTIN (family),AKT (family),ATF6,CASP2,CASP3,CASP8,DICER1,EIF2AK2,EPHX2,ERK (family),ERK1/2 (family),ERN1,IL18,INSR,MAPT,P38 MAPK (family),PARP1,PRKCD,PTEN,ROCK1,sodium nitrite	ACTN1,ALB,ANXA1,CALR,CAVIN1,CTH,DIABLO,DNAJB11,ECHS1,EP400,FBN1,FGF23,HNRNPH1,HSP90B1,ITGA6,JCHAIN,LYZ,MANF,MAP1B,MIF,MYLK,PDHX,PDIA4,RBFOX1,S100A9,SERPINB1,SOD2,STOM,TMOD3,UTRN	30 (21)	18	lipopolysaccharide
TMBIM6	other		2			-1.155	0.000113	0.0077	ATF6,CASP8,ERN1,MMP2,MMP9,TMBIM6	CALR,DNAJB11,FN1,HSP90B1,LYZ,MANF,MMP2,PDHX,PDIA4,PHLDB1,S100A9,SOD2	12 (6)	5	IRF7,OSM				ATF6,ERN1,XBP1
CLIC2	enzyme		3			-0.258	0.000121	0.0117	AKT (family),ATF6,CLIC2,CREB (family),RYR1,RYR2	A2M,CALR,CTH,DDX39B,DNAJB11,FN1,FSCN1,HSP90B1,LCN2,MANF,MMP2,PDIA4,RBFOX1,SOD2,UTRN	15 (6)	4					RYR2
promazine	chemical drug		3			-0.174	0.000122	0.0191	AKT (family),CREB (family),CREB1,DRD1,DRD2,DRD3,DRD4,DRD5,DUSP1,EGFR,ERK (family),ERK1/2 (family),GNAS,KDR,MMP9,NFKB (complex),NFKBIA,PI3K (complex),PRKACA,PRL,promazine,PTH,PTK2,RAF1,STAT5B	ACTN1,ANXA2,CALR,CIRBP,CST3,CTH,FBN1,FGF23,HNRNPH1,HNRNPH2,HSP90B1,HSPA1A/HSPA1B,HSPA8,ITGA6,ITGB4,LCN2,LTF,LYZ,MMP2,MYO1B,MZB1,PDIA4,PHLDB1,RBFOX1,S100A9,SERBP1,SERPINB1,SH3KBP1,SSR4,TMPO,TUBA1B,UTRN,WASL	33 (25)	20
methapyrilene	chemical drug		3			-1.4	0.000129	0.0475	ACTIN (family),AKT (family),ATM,CASP2,CASP3,CASP8,DICER1,EIF2AK2,IL18,MAP3K1,methapyrilene,PARP1,PRKCD,PTEN,ROCK1,STAT1	A2M,ALB,ANXA1,ANXA2,CAVIN1,CST3,CTH,DIABLO,EP400,FBN1,FGF23,HNRNPH1,HSPA1A/HSPA1B,HSPB1,ITGA6,JCHAIN,LCN2,RBFOX1,S100A9,SERPINB1,SOD2,STOM,TGM2,TMOD3,UTRN	25 (16)	15				RPL13A	CYP4A11
[Ac-His1,D-Phe2,Lys15,Arg16,Leu27]VIP-(3-7)-GRF-(8-27)	chemical reagent		3			-0.926	0.000132	0.0488	[Ac-His1,D-Phe2,Lys15,Arg16,Leu27]VIP-(3-7)-GRF-(8-27),CREB1,ERK (family),ESR1,ESTROGEN RECEPTOR (family),FASN,PGR,TBP,TP53	ACTN1,ALB,ARHGEF11,AZU1,COL12A1,CTH,CTSG,DCTN2,EP400,FBN1,FN1,HSP90B1,HSPA1A/HSPA1B,HSPA8,HSPB1,ILK,ITGA6,ITGB4,LCN2,LTF,MAP1B,MMP2,MYLK,MYO1B,NUCKS1,PDHX,PGD,PHLDB1,RBM3,RETN,RPN1,S100A8,S100A9,S100P,SH3KBP1,SNX5,SOD2,SSR4,STOM,TMOD3,TMPO,TRIM28	42 (9)	7
helenalin	chemical - endogenous non-mammalian		3			0.469	0.000135	0.0136	ACTIN (family),AKT (family),CASP2,CASP3,CASP8,CREB (family),DICER1,ERK (family),ERK1/2 (family),FOS,FOXO3,GADD45A,GATA3,helenalin,IKBKB,IL18,IL1B,MAP3K1,MAPK8,MEK (family),MMP9,NFKB (complex),NFKB1,NOD2,P38 MAPK (family),PARP1,PRKCD,PTEN,RELA,TP53	A2M,ACTN1,ALB,CALR,CAVIN1,CFI,DCTN2,DDX39B,DIABLO,ECHS1,EP400,FGF23,FN1,FSCN1,HNRNPH1,HSP90B1,HSPB1,ILK,ITGB4,JCHAIN,LYZ,MIF,MMP2,MYLK,NUCKS1,PDHX,PGD,PHLDB1,PI3,RBFOX1,RBM3,RPN1,S100A9,SERPINB1,SH3KBP1,SNX5,TMOD3,TPD52L2,TRIM28,UCHL1,UTRN	41 (30)	27				NFKBIA	IL6,PTGS2
HTT	transcription regulator		2			1.947	0.000141	0.0365	AKT (family),AMPK (complex),BDNF,CASP2,CREBBP,ERK (family),GRIN2A,HTT,JNK (family),MAPK14,MAPK8,MTOR,NFKB (complex),NTRK1,TP53,TRYPSIN (family)	A2M,ACTN1,ALB,ANXA1,ANXA2,CAVIN1,COL12A1,CTSG,DCTN2,DIABLO,DNAJB11,ELANE,EPB41L2,FSCN1,HSPA1A/HSPA1B,HSPA8,ILK,ITGB4,LTF,LYZ,MANF,MAP1B,MIF,MMP2,MYLK,NUCKS1,PDHX,PDIA4,PGD,RBM3,RPN1,S100A8,S100A9,SERPINB1,SNX5,STOM,TGM2,TRIM28	38 (16)	16	NR1I2	ARFIP2,PPP3CA,SYVN1		AGRN,CASP2,LTF	SDHB
indomethacin	chemical drug		1			-1	0.000143	0.0085	indomethacin	A2M,ANXA1,ANXA2,ITGB4,LCN2,MANF,MMP2,RBM3,S100A8	9 (1)	1				CD14,CEBPA,IL5,KRT8,LCN2,malondialdehyde,NR1I2,TIMP1	CYCLOOXYGENASE (family),IL6,PRKACA,PRL,PTGS1,PTGS2
PIK3R1	kinase		2			0.973	0.00015	0.0366	AKT (family),ATF6,BTK,CREB (family),CREB1,CTNNB1,EIF4E,ERK (family),ERK1/2 (family),ERN1,FOXO1,IKBKB,JNK (family),MKNK1,NFKB (complex),NFKBIA,PI3K (complex),PIK3R1,PTEN,RAC1,SRC,STAT3	ACTN1,ALB,ANXA1,ANXA2,CALR,CAVIN1,CTH,DDX39B,DNAJB11,ELANE,EP400,EPB41L2,FGF23,HSP90B1,HSPA1A/HSPA1B,HSPA8,HSPB1,ILK,ITGA6,LCN2,LMNB1,LTF,LYZ,MANF,MAP1B,MYO1B,PDHX,PDIA4,RBFOX1,S100A8,SERPINB1,SH3KBP1,SOD2,SSR4,STOM,TGM2,TMPO,UTRN	38 (22)	22	F2R,lipopolysaccharide,PRKACA	HOXA10,miR-204-5p (and other miRNAs w/seed UCCCUUU),STEAP3,SUMO2		ATF6,ERN1,IL6,IRF7,NFAT (complex),PLAU
hexachlorobenzene	chemical toxicant		2			-1.091	0.00015	0.0432	EGFR,ERK1/2 (family),hexachlorobenzene,MMP9,SRC,STAT5B	A2M,ANXA1,ANXA2,CALR,CAVIN1,CIRBP,FBN1,HNRNPH1,HSP90B1,HSPB1,ITGA6,ITGB4,LCN2,LYZ,MMP2,MZB1,PHLDB1,SERBP1,SOD2,TGM2,WASL	21 (6)	6				CD14,EGFR,LCN2,TIMP1
bombesin	group		2			-0.5	0.000152	0.0252	BOMBESIN (family),EGFR,GLI (family),PTGS2,PTK2	ANXA1,CALR,CST3,FBN1,FN1,HNRNPH1,HSP90B1,HSPB1,ITGA6,ITGB4,LCN2,RETN,SERBP1,SERPINB1,TGM2,WASL	16 (5)	4				EGFR,PTGS2
MRTFA	transcription regulator		1			-1.508	0.000157	0.006	MRTFA	ARHGEF11,CTSG,ELANE,FN1,ILK,LCN2,LTF,MYLK,S100A8,S100A9,WASL	11 (1)	1	GATA1	FSCN1		CDC42BPA,EFNA5,FHL1,ILK,LOXL3,MAP2,PTGS2,SRF,TRAPPC1	CEBPE,ELANE,LCN2,LTF
foretinib	chemical drug		2	Inhibited		-3.873	0.000157	0.0151	foretinib,KDR,MET,NTRK1,PDGFRB,TEK	A2M,ANXA2,CALR,CAVIN1,COL12A1,DNAJB11,FN1,HSP90B1,HSPB1,MANF,MMP2,PDIA4,S100A8,S100A9,SOD2	15 (6)	5					KDR
phenylhydrazine	chemical toxicant		2			0	0.000173	0.0019	ALOX12,CASP8,LOX,phenylhydrazine	DNAJB11,FN1,HSP90B1,LCN2,MMP2,S100A9	6 (4)	4				ALOX12,LCN2,malondialdehyde
ganglioside GD1a	chemical - endogenous mammalian		2			-0.447	0.000174	0.0307	CREB (family),EGFR,ELK1,ERK1/2 (family),ganglioside GD1a,P38 MAPK (family),RAS (family),SRC,STAT1	A2M,ANXA1,CALR,CAVIN1,CTH,DDX39B,FBN1,FSCN1,HNRNPH1,HSP90B1,HSPB1,ITGA6,LCN2,MIF,MYLK,RBFOX1,SERBP1,SOD2,TGM2,WASL	20 (9)	8				EGFR,PTGS2
cyclosporin A	biologic drug		1			-0.832	0.000174	0.0151	cyclosporin A	A2M,ANXA1,ANXA2,FGF23,FN1,ITGB4,LCN2,MIF,MMP2,RBM3,S100A9,SSR4,UTRN	13 (1)	1				CD14,EGFR,KDR,LCN2,malondialdehyde,MAPT,TIMP1	CASP6,CSF (family),CYBA,hydrogen peroxide,IL22,IL5,IL6,magnesium,mir-31 (includes others),NFAT (complex),NFATC1,NFKBIA,POSTN,PPP3CA,PTGS2,SREBF1,SRF,STAT5A,TBX21
ESYT2	other	-0.868	2			-1.265	0.000174	0.0065	ERK (family),ESYT2,ZAP70	ACTN1,ANXA1,FN1,LCN2,MMP2,MYLK,NASP,RBM3,SSR4,TGM2	10 (3)	2		cisplatin			ZAP70
dihydroergocryptine	chemical drug		3			0	0.000175	0.0365	ABCB4,AKT (family),CREB (family),CREB1,dihydroergocryptine,DRD1,DRD2,DRD3,DRD4,DRD5,DUSP1,EGFR,ERK (family),ERK1/2 (family),FOXO3,GNAS,KDR,MMP9,NFKBIA,P38 MAPK (family),PI3K (complex),PRKACA,PRL,PTH,PTK2,RAF1,STAT5B	ACTN1,ANXA2,CALR,CIRBP,CST3,CTH,FBN1,FGF23,FSCN1,HNRNPH1,HNRNPH2,HSP90B1,HSPA1A/HSPA1B,HSPA8,ITGA6,ITGB4,LTF,LYZ,MIF,MMP2,MYO1B,MZB1,PDIA4,PHLDB1,RBFOX1,S100A9,SERBP1,SERPINB1,SH3KBP1,SSR4,TMPO,TUBA1B,UTRN,WASL	34 (27)	22
KLC1	other		2	Inhibited		-2.333	0.000179	0.0031	JNK (family),KLC1,MAPT	A2M,FN1,HSPA1A/HSPA1B,HSPB1,LCN2,MAP1B,MMP2,SOD2,TGM2	9 (3)	2					MAPT
rivastigmine	chemical drug		3			-1.069	0.000181	0.0238	ACHE,ELANE,GSK3 (family),MAPT,MMP9,MPO,PLG,PRKAA2,rivastigmine,SERPINE1	ALB,AZU1,CALR,FSCN1,HSPA1A/HSPA1B,HSPB1,LCN2,LYZ,MAP1B,MIF,MYLK,PHLDB1,SOD2,TGM2	14 (10)	7
NFKB-RELA (complex)	complex		2			1.732	0.000186	0.022	NFKB (family),NFKB-RELA (complex),NFKB1,NFKB1-RELA (complex),NFKB2,RELA	A2M,FN1,FSCN1,HSP90B1,JCHAIN,LCN2,MMP2,MZB1,S100A8,S100A9,SH3KBP1,TGM2	12 (6)	5				IL6,NFKBIA,PTGS2
5Z-7-oxo-zeaenol	chemical - endogenous non-mammalian		2			0	0.000191	0.0455	5Z-7-oxo-zeaenol,AKT (family),ATF2,EGFR,GSK3B,JNK (family),MAPK14,MCL1,P38 MAPK (family),RIPK1	ANXA1,CALR,FBN1,FN1,HNRNPH1,HSP90B1,HSPB1,ITGA6,LCN2,LMNB1,MIF,MMP2,MYLK,S100A8,S100A9,SERBP1,TGM2,UAP1L1,UTRN,WASL	20 (10)	9					EGFR,IL6
cinnabarinic acid	chemical - endogenous mammalian		3			0.174	0.000194	0.0303	ADAM17,ARNT,Ca2+,cinnabarinic acid,ESR1,ESR2,G PROTEIN ALPHA (family),GRM (family),GRM5,HIF1A,HSP90 (family),NFKB (complex),PI3K (complex)	ACTN1,ANXA1,ANXA2,ARHGEF11,AZU1,CAVIN1,CTH,FBN1,FGF23,FSCN1,HSP90B1,HSPA1A/HSPA1B,HSPB1,ITGA6,LCN2,LMNB1,LTF,MANF,MAP1B,MIF,MYLK,NASP,NUCKS1,PDIA4,PGD,PHLDB1,RETN,RPN1,S100A8,S100A9,SOD2,TMOD3,TMPO	33 (13)	11
NFKBIZ	transcription regulator		1			1.732	0.000195	0.0027	NFKBIZ	LCN2,S100A8,S100A9	3 (1)	1	IL36A,lipopolysaccharide,MRTFB,PTPRJ	INSIG1,PPARGC1A		CSF3,IL6,LCN2
alvespimycin	chemical drug		2			-0.258	0.000203	0.0095	alvespimycin,EGFR,HSP90AA1,HSP90B1	ANXA1,CALR,FBN1,FN1,HNRNPH1,HSP90B1,HSPA1A/HSPA1B,HSPB1,ITGA6,LCN2,MMP2,SERBP1,SSR4,TGM2,WASL	15 (4)	4					EGFR,SREBF1
safflor yellow B	chemical - endogenous non-mammalian		3			1.151	0.000204	0.0339	ACTIN (family),AKT (family),ALOX5,CASP2,CASP3,CASP8,DICER1,ERK1/2 (family),GLUTATHIONE PEROXIDASE (family),IKBKB,IL18,NFKB (complex),P38 MAPK (family),PARP1,PRKCD,PTEN,ROCK1,safflor yellow B,SOD (family),TP53	ALB,ANXA1,CALR,CAVIN1,CFI,COL22A1,CTH,DCTN2,DIABLO,EP400,FBN1,FGF23,FSCN1,HNRNPH1,HSPA8,ITGA6,ITGB4,JCHAIN,LMNB1,LYZ,MIF,MMP2,MYLK,NUCKS1,PDHX,PGD,RBFOX1,RBM3,RPN1,S100A8,S100A9,SERPINB1,SNX5,STOM,TMOD3,TRIM28,UTRN	37 (20)	17
CGA	other		3			-1.857	0.000206	0.0086	AGT,AKT (family),CGA,CREB (family),CREB1,CREB3L1,CREBBP,CYP19A1,EGFR,EPB41,ERBB2,FAS,FOXO1,FSHR,GNAS,HIF1A,MAPK8,MMP9,NOTCH1,NTRK1,ODC1,P38 MAPK (family),PARP1,PGR,PRKAA1,PRKAA2,PRKCD,SP1,SPRY2,STAT6,TIMP1,TP53,WBP2,YAP1	ALB,ANXA1,ANXA2,ARHGEF11,CFI,CTH,CTSG,DCTN2,DDX39B,DNAJB11,ECHS1,EP400,EPB41L2,FARSB,FBN1,FGF23,FSCN1,HNRNPH1,HSP90B1,HSPA1A/HSPA1B,HSPB1,ILK,ITGA6,JCHAIN,LCN2,MANF,MIF,MMP2,NUCKS1,PDHX,PDIA4,PGD,PHLDB1,PLBD1,RBFOX1,RBM3,RETN,RPN1,S100P,SERBP1,SH3KBP1,SNX5,SSR4,SUN1,TGM2,TMOD3,TRIM28,UTRN,WASL	49 (34)	32	isobutylmethylxanthine,isoproterenol,PPP3CA,TFAP2A	OSM		EGFR,PTGS2,STAT5A	FHL1
hydrogen peroxide	chemical - endogenous mammalian		1			1.604	0.000207	0.0163	hydrogen peroxide	ANXA1,ANXA2,CST3,ELANE,FN1,ITGA6,LCN2,MIF,MMP2,NUCKS1,PDIA4,SOD2,TGM2,YWHAQ	14 (1)	1	cisplatin,CYCLOOXYGENASE (family),CYTOKINE (family),lipopolysaccharide,NLRC4,zymosan	5,8,11,14-eicosatetraynoic acid,allopurinol,CYBA,cyclosporin A,enalapril,isoproterenol		ADAM17,ATF6,CASP12,CASP2,CD247,CSF3,CSF3R,CUX1,EGFR,ELANE,ELN,FOSL1,GADD45 (family),IL6,INSIG1,KDR,LCN2,malondialdehyde,MAPT,MCAM,NFAT (complex),NFKBIA,PPARGC1B,RYR2,TGM2,XBP1,ZAP70	ANGIOTENSIN II RECEPTOR TYPE 1 (family),mir-31 (includes others),N-acetylglucosamine,PPP3CA,REST,RUNX3,SERPINB9
SCR7	chemical reagent		3			0.762	0.00021	0.0107	ACTIN (family),AR,BAX,BBC3,CASP2,CASP3,CASP9,CEBPB,CREB1,DICER1,ERK (family),ERN1,GATA3,IL18,MAP3K1,MAPK8,MCL1,MEK (family),MMP9,NFKB (complex),P38 MAPK (family),PARP1,PRKCD,PTEN,RELA,ROCK1,SCR7,STAT3,TP53,TRAF2,XBP1	ACTN1,CAVIN1,CIRBP,DCTN2,DIABLO,DNAJB11,ECHS1,ELANE,EP400,FBN1,FGF23,HNRNPH1,HSP90B1,HSPA1A/HSPA1B,HSPA8,HSPB1,ILK,ITGB4,JCHAIN,LMNB1,LTF,LYZ,MIF,MMP2,NASP,NUCKS1,PDIA4,PGD,PHLDB1,PI3,PLBD1,PPFIBP2,RBFOX1,RBM3,RCN3,RPN1,SERPINB1,SNX5,SSR4,TMOD3,TMPO,TRIM28,UAP1L1	43 (31)	26
MLN7243	chemical drug		2			-0.707	0.00021	0.0037	EIF2A,ERN1,MLN7243,UBA1	ANXA2,DNAJB11,FN1,HSP90B1,HSPA8,HSPB1,LCN2,PDHX	8 (4)	3				ERN1	UBA1
TAOK3	kinase		2			-1.897	0.000212	0.0063	JNK (family),MMP14,PRKACA,TAOK3,TRAF2	A2M,FN1,HSPA1A/HSPA1B,LYZ,MMP2,PHLDB1,PLBD1,PPFIBP2,SOD2,TGM2	10 (5)	4	ERN1			PRKACA,TRAF2
PLX7486	chemical drug		3			-1.206	0.000212	0.0232	ADAM17,AKT (family),CEBPB,CREB (family),CREB1,CSF1R,CTNNB1,ERK (family),FRS2,GAB2,IRF4,JNK (family),MAP2K1,MEK (family),NFKB (complex),NTRK1,NTRK2,NTRK3,P38 MAPK (family),PI3K (complex),PLX7486,RAC1,RELA,SMAD3,STAT3,TP53	ACTN1,ANXA1,ANXA2,CALR,CAVIN1,CIRBP,CLTA,COL12A1,CTH,DCTN2,DDX39B,DNAJB11,ELANE,FBN1,FSCN1,HSP90B1,HSPA1A/HSPA1B,HSPA8,ILK,ITGA6,LMNB1,LTF,LYZ,MANF,MIF,MYLK,MYO1B,NASP,NUCKS1,PDHX,PDIA4,PI3,RBFOX1,RBM3,RPN1,S100A8,SNX5,SOD2,SSR4,STOM,TGM2,TMPO,TRIM28,UTRN	44 (26)	22
EOC317	chemical drug		2			-1.89	0.000217	0.0121	EOC317,KDR,PI3K (family),TEK	A2M,ANXA2,ITGA6,MMP2,S100A8,S100A9,TGM2	7 (4)	3					KDR
MEM-1003	chemical drug		3			0.577	0.000217	0.0154	CACNA1C,CACNA1D,CREB (family),MAPK9,MEM-1003,PRKCA	ANXA2,CTH,DDX39B,FN1,FSCN1,ITGB4,MIF,MMP2,RBFOX1,S100A8,S100A9,SOD2	12 (6)	4
ripretinib	chemical drug		2	Inhibited		-2.236	0.000218	0.0047	KDR,PDGFRB,ripretinib,TEK	A2M,ANXA2,FN1,S100A8,S100A9	5 (4)	3					KDR
REST	transcription regulator		3			0.457	0.000222	0.0308	AKT (family),CASP2,CASP8,CASPASE (family),CREB (family),CREBBP,ERK (family),FMR1,GRIN1,HDAC1,HDAC2,IL33,KDM1A,KDM5A,L1CAM,MMP9,PARP1,RELA,REST,RNA POLYMERASE II (complex),RPS6KA3,SMAD3,SMAD4,SP1,SRC,STAT3,TP53	ACTN1,ALB,ANXA1,CAVIN1,CIRBP,CTH,CTSG,DCTN2,DDX39B,DIABLO,ELANE,FN1,FSCN1,HSP90B1,HSPA1A/HSPA1B,HSPA8,ILK,ITGA6,ITIH1,LIN7C,LTF,LYZ,MAP1B,MMP2,MYLK,MYO1B,NASP,NUCKS1,PDHX,PHLDB1,RBFOX1,RBM3,RETN,RPN1,S100A9,SH3KBP1,SNX5,SOD2,STOM,TMOD3,TRIM28,UCHL1,UTRN	43 (27)	25		hydrogen peroxide			CEBPA,GATA4
PNPLA8	enzyme		2	Activated		2.111	0.000223	0.0135	ATF6,JNK (family),MAPK9,PNPLA8	A2M,CALR,DNAJB11,FN1,HSP90B1,ITGB4,MANF,MIF,MMP2,PDIA4,TGM2	11 (4)	4	MAC (complex)			ATF6
huperzine A	chemical drug		2			0.905	0.000223	0.0079	ADAM10,ADAM17,huperzine A	ANXA2,CAVIN1,FN1,HSPB1,LTF,MMP2,PGD,RPN1,S100A8,S100A9,YWHAQ	11 (3)	2				ADAM10,ADAM17	IL6
niflumic acid	chemical drug		3			0.926	0.000231	0.0356	CREB (family),EGFR,ERBB2,ERK (family),MMP14,MMP9,MTOR,NADPH OXIDASE (complex),niflumic acid,NOX4,P38 MAPK (family),PI3K (complex),PLA2G1B,PPARA,PRKACA,PTEN,PTGS2,RAC1,SP1,STK11,TP53	ACTN1,ALB,CALR,CAVIN1,CIRBP,CST3,CTH,DCTN2,DDX39B,DIABLO,EP400,FBN1,FGF23,FN1,FSCN1,HNRNPH1,HSPA1A/HSPA1B,HSPA8,ILK,ITGA6,MAP1B,MIF,MMP2,NUCKS1,PDHX,PGD,PHLDB1,RBFOX1,RBM3,RCN3,RETN,RPN1,S100A8,S100P,SERBP1,SERPINB1,SNX5,SUN1,TGM2,TRIM28,WASL,YWHAQ	42 (21)	18					IL6,PTGS2
sodium thiosulfate	chemical drug		3			1.234	0.000231	0.0231	ALP (family),CAMK4,CASP1,CREB (family),CREB1,CTNNB1,EGFR,ERK1/2 (family),FOSL1,IL18,IL1B,IL33,INSR,MAPK8,NFKB (complex),P38 MAPK (family),PRL,sodium thiosulfate,SRC,STAT3,TP53,XDH	ANXA2,CALR,CAVIN1,CFI,CST3,DCTN2,DDX39B,ECHS1,FBN1,HNRNPH1,HNRNPH2,HSP90B1,HSPA1A/HSPA1B,HSPA8,ILK,ITIH1,LCN2,LTF,MAP1B,MIF,MMP2,MYLK,MYO1B,NUCKS1,PDHX,PDIA4,PGD,PI3,RBFOX1,RBM3,RPN1,S100A8,SERBP1,SERPINB1,SH3KBP1,SNX5,SSR4,STOM,TPD52L2,TRIM28,TUBA1B,WASL	42 (22)	20
EGFR ligand	group		2			0.894	0.000232	0.0342	EGFR,EGFR LIGAND (family),ERBB2,ERBB3	ANXA1,ANXA2,CAVIN1,FBN1,FN1,FSCN1,HNRNPH1,HSP90B1,HSPB1,ITGA6,ITGB4,LCN2,MAP1B,MMP2,RCN3,S100P,SERBP1,SUN1,TGM2,WASL	20 (4)	3				EGFR
FCN-411	chemical drug		2			-0.894	0.000232	0.0342	EGFR,ERBB2,ERBB3,FCN-411	ANXA1,ANXA2,CAVIN1,FBN1,FN1,FSCN1,HNRNPH1,HSP90B1,HSPB1,ITGA6,ITGB4,LCN2,MAP1B,MMP2,RCN3,S100P,SERBP1,SUN1,TGM2,WASL	20 (4)	3					EGFR
tesevatinib	chemical drug		2			-0.894	0.000232	0.0324	EGFR,ERBB2,KDR,tesevatinib	A2M,ANXA1,ANXA2,CAVIN1,FBN1,FSCN1,HNRNPH1,HSP90B1,HSPB1,ITGA6,ITGB4,LCN2,MAP1B,MMP2,RCN3,S100P,SERBP1,SUN1,TGM2,WASL	20 (4)	3					EGFR,KDR
PPARGC1A	transcription regulator		2			1.732	0.000232	0.0494	AKT (family),AMPK (complex),ESR1,ESR2,ESRRA,ESRRG,FOXO1,HNF4A,MEF2C,NFE2L2,NR1H4,NR3C1,PPARA,PPARD,PPARGC1A,RXRA,TFAM,TP53,TRYPSIN (family)	A2M,ACTN1,ANXA1,ARHGEF11,AZU1,CALR,CTH,DCTN2,DCTN3,DDX39B,DNAJB11,ECHS1,FBN1,FGF23,FSCN1,HSP90B1,HSPA1A/HSPA1B,HSPA8,HSPB1,ILK,ITGB4,LMNB1,LTF,MAP1B,MIF,MMP2,MYLK,NASP,NUCKS1,PDHX,PDIA4,PHLDB1,PPFIBP2,RBM3,RETN,RPN1,S100P,SERPINB1,SNX5,SOD2,STOM,TGM2,TMOD3,TMPO,TRIM28,UCHL1,UTRN,YWHAQ	48 (19)	19	A-769662,CAMP-DEPENDENT PROTEIN KINASE (complex),CYTOKINE (family),isobutylmethylxanthine,LCN2,LMO4,metformin,OGT,RYR2	cisplatin,lipopolysaccharide,OMA1,QKI,SLC16A2,TRAF2,zymosan		EGFR,GADD45 (family),INSIG1,LIPA,PPARGC1B,SDHB,SREBF1,ST8SIA1	CTSC,IGFBP7,IL6,NFKB2,NFKBIA,NFKBIZ,POSTN,TIMP1,XBP1
MGAT1	enzyme		3			-1.109	0.000232	0.0027	AGT,CCND1,CD3 (complex),CREB (family),CREB1,CTLA4,EGFR,EPB41,ERBB2,ERN1,FAS,FOXO1,GNAS,GSK3 (family),HIF1A,MAPK8,MGAT1,MMP9,NFKB1,NFKBIA,NOTCH1,NTRK1,ODC1,P38 MAPK (family),PDPK1,PGR,PRKCD,PTEN,PTK2,PTPRA,RELA,SMAD2,SP1,SPRY2,STAT3,STAT5B,STAT6,TGFB1,TIMP1,TP53,WBP2,YAP1,ZAP70	ANXA1,ARHGEF11,CFI,CIRBP,CST3,CTSG,DCTN2,DDX39B,DNAJB11,ECHS1,EP400,EPB41L2,FARSB,FBN1,FGF23,FN1,FSCN1,HNRNPH1,HSP90B1,HSPB1,ILK,ITGA6,ITGB4,JCHAIN,LCN2,LMNB1,MANF,MIF,MZB1,NASP,NUCKS1,PDHX,PGD,PHLDB1,PLBD1,PPFIBP2,RBFOX1,RCN3,RETN,RPN1,S100P,SERBP1,SERPINB1,SH3KBP1,SLC4A1,SNX5,SOD2,SUN1,TGM2,TRIM28,TUBA1B,WASL	52 (43)	43				EGFR
PPP3CA	phosphatase		2			-0.832	0.000233	0.038	CACNA1C,HTT,Map3k7,MAPT,NFAT (family),NFATC1,PPP3CA,TAB1	ANXA2,HSP90B1,HSPA1A/HSPA1B,HSPB1,LCN2,LTF,MAP1B,MMP2,PDIA4,S100A9,SOD2,TGM2,UTRN	13 (8)	7		cyclosporin A,hydrogen peroxide		ALOX12,CGA,KRT8,NFATC1,PTGS2	HTT,MAPT
mesoridazine	chemical drug		3			-0.174	0.000236	0.032	AKT (family),CREB (family),CREB1,DRD1,DRD2,DRD3,DRD4,DRD5,DUSP1,EGFR,ERK (family),ERK1/2 (family),GNAS,HTR2A,KDR,mesoridazine,MMP9,NFKB (complex),NFKBIA,PI3K (complex),PRKACA,PRL,PTH,PTK2,RAF1,STAT5B	ACTN1,ANXA2,CALR,CIRBP,CST3,CTH,FBN1,FGF23,HNRNPH1,HNRNPH2,HSP90B1,HSPA1A/HSPA1B,HSPA8,ITGA6,ITGB4,LCN2,LTF,LYZ,MMP2,MYO1B,MZB1,PDIA4,PHLDB1,RBFOX1,S100A9,SERBP1,SERPINB1,SH3KBP1,SSR4,TMPO,TUBA1B,UTRN,WASL	33 (26)	20
RP 73401	chemical toxicant		3			-0.866	0.000244	0.0119	APP,ATF4,CREB (family),CREB1,CREB3,CREB3L1,EGR2,ERK (family),ERK1/2 (family),MMP9,MTOR,NFKB (complex),NOTCH1,P38 MAPK (family),PDE4D,PLAU,RELA,RP 73401,SP1,TGF BETA (family),TGFB1,TNF,TP53,VEGFA	ACTN1,ANXA1,ANXA2,AZU1,CALR,CFI,CIRBP,CTH,DCTN2,DDX39B,DIABLO,ECHS1,FBN1,FN1,FSCN1,HNRNPH1,HSPA1A/HSPA1B,HSPA8,HSPB1,LTF,LYZ,MIF,MMP2,MYO1B,MZB1,NUCKS1,PDHX,PDIA4,PGD,PHLDB1,PI3,PPFIBP2,RBFOX1,RBM3,RCN3,RPN1,S100A9,S100P,SH3KBP1,SLC4A1,SNX5,SOD2,SSR4,STOM,TGM2,TMOD3,TPD52L2,TRIM28	48 (24)	23
BDTX-189	chemical drug		2			-0.894	0.000254	0.0365	BDTX-189,EGFR,ERBB2,ERBB3	ANXA1,ANXA2,CAVIN1,FBN1,FN1,FSCN1,HNRNPH1,HSP90B1,HSPB1,ITGA6,ITGB4,LCN2,MAP1B,MMP2,RCN3,S100P,SERBP1,SUN1,TGM2,WASL	20 (4)	3					EGFR
sapitinib	chemical drug		2			-0.894	0.000254	0.0365	EGFR,ERBB2,ERBB3,sapitinib	ANXA1,ANXA2,CAVIN1,FBN1,FN1,FSCN1,HNRNPH1,HSP90B1,HSPB1,ITGA6,ITGB4,LCN2,MAP1B,MMP2,RCN3,S100P,SERBP1,SUN1,TGM2,WASL	20 (4)	3					EGFR
RYR2	ion channel		2			0.632	0.000256	0.0054	ATF6,CREB (family),RYR2	CALR,CTH,DDX39B,DNAJB11,FSCN1,HSP90B1,MANF,MMP2,PDIA4,RBFOX1	10 (3)	3	GATA4,GUCY2D,hydrogen peroxide,isoproterenol,LMO4,MEF2C,NKX2-5,PRESENILIN (family)	CLIC2		ATF6,KRT8,PPARGC1A	IL6
SERPINB5	other	-2.902	2			0	0.000256	0.0176	CASP8,FOCAL ADHESION KINASE (family),HDAC1,ILK,PLAU,SERPINB5	HSPA8,ITGA6,LCN2,MMP2,NASP,S100A8,S100A9,SERPINB1,SLC4A1,TGM2	10 (6)	5	CEBPA,cisplatin	aprepitant,F2R,RELB		ILK	PLAU
A2ML1	other		3			-0.775	0.00026	0.0331	A2ML1,CELA1,CHYMOTRYPSIN (family),CSTB,ELANE,ELASTASE (family),G6PD,IL33,MMP9,NFKB (complex)	AZU1,CST3,HSPA1A/HSPA1B,HSPB1,ITGB4,ITIH1,LYZ,MIF,MMP2,MYLK,PHLDB1,RETN,S100A9,SOD2,TGM2	15 (10)	8
PDI (family)	group		2			-1.414	0.00027	0.0056	F10,F3,P4HB,PDI (family),PDIA6	HSP90B1,LYZ,MIF,MMP2,PDIA4,S100A8,S100A9,TGM2	8 (5)	4	5-azacytidine,XBP1
GADD45 (family)	group		3			1.265	0.000274	0.0317	AKT (family),BRCA1,CCND1,CEBPB,CREB (family),CREBBP,DNMT3A,ERK (family),GADD45 (family),GADD45A,GADD45B,GADD45G,JNK (family),MAP3K1,MAP3K4,MAPK11,MAPK14,MAPK8,MAPK9,MMP9,NFKB (complex),P38 MAPK (family),STAT3,STAT4,TDG,TP53	ACTN1,ALB,ANXA1,CALR,CIRBP,CTH,CTSG,DCTN2,DDX39B,HSPA1A/HSPA1B,HSPA8,HSPB1,ILK,ITGA6,JCHAIN,LMNB1,LTF,MIF,MMP2,NASP,NUCKS1,PDHX,PHLDB1,PI3,RBFOX1,RBM3,RCN3,RPN1,S100A8,S100A9,SERPINB1,SNX5,STOM,SUN1,TGM2,TMPO,TRIM28,TUBA1B,UCHL1,UTRN	40 (26)	22	hydrogen peroxide,PPARGC1A
taletrectinib	chemical drug		3			-1.372	0.000275	0.045	ADAM17,AKT (family),CEBPB,CREB (family),CREB1,ERK (family),FRS2,JNK (family),MAP2K1,MEK (family),NFKB (complex),NTRK1,NTRK2,NTRK3,P38 MAPK (family),PI3K (complex),RAC1,RELA,SMAD3,STAT3,taletrectinib,TP53	ACTN1,ANXA1,ANXA2,CALR,CAVIN1,CIRBP,COL12A1,CTH,DCTN2,DDX39B,DNAJB11,ELANE,FBN1,FSCN1,HSP90B1,HSPA1A/HSPA1B,HSPA8,ILK,ITGA6,LMNB1,LTF,LYZ,MANF,MIF,MYLK,MYO1B,NASP,NUCKS1,PDHX,PDIA4,PI3,RBFOX1,RBM3,RPN1,S100A9,SNX5,SOD2,SSR4,STOM,TGM2,TMPO,TRIM28,UTRN	43 (22)	19
STAT5A	transcription regulator		2			-0.302	0.000277	0.0361	ESR1,ESR2,ESTROGEN RECEPTOR (family),NFKB (complex),PI3K (complex),PRL,STAT4,STAT5A,STAT5B,TP53	ACTN1,ALB,ANXA2,ARHGEF11,AZU1,CIRBP,COL12A1,CST3,CTH,DCTN2,DDX39B,FBN1,FSCN1,HNRNPH2,HSP90B1,HSPA8,ILK,ITGA6,ITGB4,LMNB1,LTF,LYZ,MAP1B,MZB1,NASP,NUCKS1,PDHX,PDIA4,PGD,PHLDB1,RBM3,RCN3,RETN,RPN1,S100A9,SERPINB1,SNX5,SOD2,STOM,SUN1,TMOD3,TMPO,TRIM28,TUBA1B	44 (10)	9	CGA,CYTOKINE (family),GATA1,IL22,KDR	cucurbitacin I,cyclosporin A,INSIG1,lipopolysaccharide,RPL13A		CEBPA,SREBF1	CASP2,CASP6,TRAF2
vitamin K2	chemical drug		2			1.89	0.000292	0.0098	NR1I2,vitamin K2	CTH,LCN2,PDIA4,PGD,S100A8,SERPINB1,TGM2	7 (2)	2				CD14,NR1I2
FBXW2	enzyme		3			1	0.000293	0.0118	AGT,AKT (family),CEBPB,CREB (family),CREB1,EGFR,EPB41,ERBB2,ERK (family),FAS,FBXW2,FOXO1,GNAS,HIF1A,KRAS,MAPK8,MMP9,MSX2,NFKB1,NFKBIA,NOTCH1,NTRK1,ODC1,P38 MAPK (family),PARP1,PGR,PRKCD,SP1,SPRY2,STAT3,STAT5B,STAT6,TIMP1,WBP2,YAP1	ACTN1,ALB,ANXA1,ANXA2,ARHGEF11,CFI,CTSG,DDX39B,DNAJB11,ECHS1,EP400,EPB41L2,FARSB,FBN1,FGF23,FSCN1,HNRNPH1,HSP90B1,HSPA1A/HSPA1B,HSPA8,HSPB1,ILK,ITGA6,JCHAIN,LCN2,LMNB1,MANF,MIF,MMP2,MZB1,NASP,NUCKS1,PDHX,PHLDB1,PI3,PLBD1,RBFOX1,RCN3,RETN,S100P,SERBP1,SH3KBP1,SSR4,STOM,SUN1,TGM2,TMOD3,UTRN,WASL	49 (35)	33					EGFR
CGA	other		2			-1.886	0.000305	0.0292	CGA,CREB (family),EGFR	ANXA1,CTH,DDX39B,DNAJB11,FBN1,FSCN1,HNRNPH1,HSP90B1,HSPB1,ITGA6,LCN2,MMP2,PDIA4,RBFOX1,SERBP1,SSR4,TGM2,WASL	18 (3)	3	isobutylmethylxanthine,isoproterenol,PPP3CA,TFAP2A	OSM		EGFR,PTGS2,STAT5A	FHL1
TWF1	kinase	-1.222	3			0.152	0.000306	0.0277	ALOX5,Ca2+,CACNA1C,CEBPB,CREB (family),CREB1,EGFR,ERK1/2 (family),ERN1,ETV5,FOSL1,FOXO1,HIF1A,HSF1,HSPA5,KCNJ2,MAPT,MEK (family),NFATC1,PPARA,PRKACA,RARB,RB1,STK11,TGM2,TWF1,VIM,YAP1	ANXA1,ANXA2,ARHGEF11,CALR,COL12A1,COL22A1,DDX39B,DIABLO,DNAJB11,ELANE,FARSB,FGF23,FN1,HNRNPH1,HSPA1A/HSPA1B,HSPA8,HSPB1,ILK,ITGB4,LCN2,LMNB1,LTF,LYZ,MANF,MIF,MYO1B,NASP,NUCKS1,PDHX,PDIA4,PGD,PI3,RBFOX1,S100A9,SERBP1,SERPINB1,SH3KBP1,SOD2,SSR4,TMPO,UTRN,WASL,YWHAQ	43 (28)	28					BMF,MAPT,NFKBIA,PRKACA,XBP1
amisulpride	chemical drug		3			0	0.000316	0.0438	AKT (family),amisulpride,CREB1,DRD2,DRD3,EGFR,ERK (family),ERK1/2 (family),GNA12,HTR7,KDR,MMP9,NFKB (complex),NFKBIA,P38 MAPK (family),PRKACA,PRL,PTK2,RAF1,STAT5B	ACTN1,ANXA2,CALR,CIRBP,CST3,DDX39B,FBN1,FSCN1,HNRNPH1,HNRNPH2,HSP90B1,HSPA1A/HSPA1B,HSPA8,ITGA6,ITGB4,LCN2,LYZ,MIF,MMP2,MYLK,MYO1B,MZB1,PDIA4,PHLDB1,SERBP1,SERPINB1,SH3KBP1,SSR4,TMPO,TUBA1B,UTRN,WASL	32 (20)	17
drospirenone	chemical drug		3			0	0.00033	0.018	AR,CREB (family),CREB1,drospirenone,EGF,EGFR,ERBB2,ESR1,ESR2,GATA1,GATA3,HIF1A,MTOR,NR3C1,NR3C2,NTRK1,PGR,PRKCD,PTGS2,PTK2,TP53	A2M,ACTN1,ANXA1,ANXA2,ARHGEF11,AZU1,COL12A1,CST3,CTH,CTSG,DCTN2,DDX39B,DNAJB11,ECHS1,EP400,HNRNPH1,HSP90B1,HSPA8,ITGA6,ITGB4,JCHAIN,LCN2,LMNB1,LTF,MANF,MAP1B,MYLK,MYO1B,NASP,NUCKS1,PDIA4,PGD,PHLDB1,RBFOX1,RBM3,RCN3,RETN,RPN1,S100A8,S100A9,S100P,SERBP1,SERPINB1,SLC4A1,SNX5,SSR4,STOM,SUN1,TGM2,TMOD3,TMPO,TRIM28,WASL,YWHAQ	54 (21)	20
CUX1	transcription regulator		2			-1.807	0.00033	0.0433	CUX1,EGFR,ERK1/2 (family)	ANXA1,CALR,ELANE,FBN1,FN1,HNRNPH1,HSP90B1,HSPB1,ITGA6,LCN2,LTF,MMP2,SERBP1,TGM2,WASL	15 (3)	3	hydrogen peroxide	mir-122 (includes others)		ADAM17,EGFR	ELANE,LTF
cisplatin	chemical drug		1			0.258	0.00033	0.0362	cisplatin	A2M,ALB,ANXA1,ANXA2,FN1,HSPA8,ITGA6,ITGB4,LCN2,LYZ,MMP2,PI3,RBM3,S100A8,S100A9	15 (1)	1				CASP12,CASP2,CD14,CEBPA,EGFR,FOSL1,hydrogen peroxide,IGFBP7,IL6,IRF7,LCN2,malondialdehyde,MCAM,mir-223,mir-31 (includes others),mir-326,NFKB (family),OMA1,PI3,PIK3C3,PTGS2,SAA1,SERPINB5,TFAP2A,TIMP1	ESYT2,KLF3,LMO4,NFKBIA,NR0B2,PPARGC1A
[L2Zn3]6+ trimetallic cryptand	chemical reagent		2	Inhibited		-2.683	0.000335	0.0406	[L2Zn3]6+ trimetallic cryptand,AURKA,FGFR1,GCK,IKBKB,MAPKAPK3,NTRK1,PRKCZ,TEK,ZAP70	ANXA1,CALR,CAVIN1,COL12A1,DNAJB11,ECHS1,HSPB1,ILK,ITGB4,LCN2,LMNB1,MANF,MMP2,NASP,PDIA4,RBM3,S100A8,S100A9,SOD2,SSR4	20 (10)	9					ZAP70
doxycycline	chemical drug		1			-1	0.000339	0.0032	doxycycline	HSPA1A/HSPA1B,JCHAIN,MMP2,SOD2	4 (1)	1				HOXA10,PTGS2	CYTOKINE (family),IL6
icilin	chemical reagent		3			-0.577	0.000342	0.0215	ELANE,icilin,MMP9,MPO,PLG,PRKAA2,SERPINE1,TRPM8	ALB,AZU1,CALR,CIRBP,HSPA1A/HSPA1B,LYZ,MIF,MYLK,PHLDB1,RBM3,SOD2,TGM2	12 (8)	6				TRPM8	CSF3,IL6
histone	group		2			1.387	0.000352	0.0333	EIF2AK2,ERK (family),HISTONE (family),ODC1,PARP1,TLR4,TLR9	ACTN1,BPI,CTH,FN1,LCN2,MANF,MIF,MMP2,MYLK,S100A8,SOD2,TGM2,TMOD3	13 (7)	6	ELANE
ILK	kinase	-2.841	1			0.447	0.000356	0.003	ILK	FN1,HSPA8,ITGA6,MMP2,SLC4A1	5 (1)	1	lipopolysaccharide,MRTFA,MRTFB,POSTN,puromycin aminonucleoside,SERPINB5,TRPA1	bufalin,CYTOKINE (family),ELF5,GNB1,metformin,RUNX3		IL6,NFKB (family)	MAPT
NFkB (family)	group		1	Activated		2.236	0.000356	0.0045	NFKB (family)	FN1,MMP2,S100A8,S100A9,TGM2	5 (1)	1	BCL10/CARD11/MALT1 (complex),cisplatin,ERN1,GATA4,ILK,lipopolysaccharide,TRAF2	eugenol,gefitinib,NFKBIA,SUMO1		IL5,IL6,PTGS2,TGM2,TIMP1
davunetide	biologic drug		2			-0.447	0.000356	0.0046	davunetide,L1CAM,MAPT	HSPA1A/HSPA1B,HSPB1,LCN2,MAP1B,MMP2	5 (3)	2					MAPT
phenylbutazone	chemical drug		1			-0.816	0.000364	0.0092	phenylbutazone	A2M,ANXA1,ANXA2,ITGB4,LCN2,RBM3	6 (1)	1				LCN2,TIMP1	PTGS1,PTGS2
CAMK I (family)	group		3			1.219	0.000365	0.0374	ALOX5,CAMK I (family),CAMK1,CAMK2A,CAMK2G,CAMK4,CREB (family),CREB1,CREBBP,EGFR,ERK (family),FASN,FOXO1,MAPT,NFKBIA,NR4A1,OGT,PRKAA2,RARA,STAT3	ACTN1,ALB,ANXA1,CFI,COL22A1,CTH,CTSG,DDX39B,ELANE,FBN1,FGF23,FN1,HNRNPH1,HSPA1A/HSPA1B,HSPA8,ITGA6,ITGB4,LCN2,LTF,LYZ,MYO1B,PDHX,PHLDB1,PI3,RBFOX1,RETN,SERBP1,SH3KBP1,SOD2,SSR4,TMPO,UCHL1,WASL	33 (20)	15
isobutylmethylxanthine	chemical toxicant		2	Activated		2.16	0.000373	0.0244	AKT (family),CEBPB,CFTR,CREB (family),CREB1,CTNNB1,ERK1/2 (family),ESR1,ESR2,ESTROGEN RECEPTOR (family),HNF4A,INSR,isobutylmethylxanthine,RAF1,STAT3,TIMP1,YAP1,ZAP70	A2M,ACTN1,ARHGEF11,AZU1,CALR,CFI,CIRBP,COL12A1,CTH,CTSG,DDX39B,ELANE,FBN1,FSCN1,HSP90B1,HSPA1A/HSPA1B,HSPA8,HSPB1,ILK,ITGA6,ITGB4,LMNB1,LYZ,MAP1B,MMP2,MYLK,MYO1B,PHLDB1,PI3,PPFIBP2,RBFOX1,RBM3,RETN,S100A8,SH3KBP1,SOD2,TGM2,TMOD3,TMPO,TPD52L2,UCHL1,UTRN	42 (18)	18				CD14,CEBPA,CGA,IL5,PPARGC1A,SREBF1,TIMP1	ZAP70
felodipine	chemical drug		3			-0.365	0.000383	0.0457	26S PROTEASOME (complex),ACTIN (family),aflatoxin B1,benzo(a)pyrene,Ca2+,CACNA1C,CACNA1D,CREB (family),CREB1,CYP2C8,CYP2C9,CYP2D6,CYP3A4,diclofenac,ELK1,ERK (family),felodipine,HIF1A,ITPR2,JNK (family),L-TYPE CALCIUM CHANNEL (complex),losartan potassium,MAPK9,MLC (family),NOS (family),okadaic acid,paclitaxel,PRKCA,PRKCD,PTK2,SRC,STAT3,tamoxifen,VOLTAGE-GATED CALCIUM CHANNEL (complex)	ACTN1,ANXA1,ANXA2,CAVIN1,CST3,CTH,DDX39B,FBN1,FGF23,HSP90B1,HSPA8,HSPB1,ITGA6,ITGB4,JCHAIN,LTF,LYZ,MANF,MAP1B,MYLK,MYO1B,NUCKS1,PGD,RBFOX1,RBM3,S100A9,SERPINB1,SH3KBP1,SSR4,TGM2	30 (34)	24
2-hydroxyarachidonic acid	chemical reagent		2			-0.378	0.000386	0.0105	2-hydroxyarachidonic acid,PTGS1,PTGS2	CALR,CST3,FN1,MMP2,RETN,TGM2,YWHAQ	7 (3)	2					PTGS1,PTGS2
bromfenac	chemical drug		2			-0.378	0.000386	0.0105	bromfenac,PTGS1,PTGS2	CALR,CST3,FN1,MMP2,RETN,TGM2,YWHAQ	7 (3)	2					PTGS1,PTGS2
darbufelone	chemical drug		2			-0.378	0.000386	0.0105	darbufelone,PTGS1,PTGS2	CALR,CST3,FN1,MMP2,RETN,TGM2,YWHAQ	7 (3)	2					PTGS1,PTGS2
etoricoxib	chemical drug		2			-0.378	0.000386	0.0105	etoricoxib,PTGS1,PTGS2	CALR,CST3,FN1,MMP2,RETN,TGM2,YWHAQ	7 (3)	2					PTGS1,PTGS2
licofelone	chemical drug		2			-0.378	0.000386	0.0105	licofelone,PTGS1,PTGS2	CALR,CST3,FN1,MMP2,RETN,TGM2,YWHAQ	7 (3)	2					PTGS1,PTGS2
lornoxicam	chemical drug		2			-0.378	0.000386	0.0105	lornoxicam,PTGS1,PTGS2	CALR,CST3,FN1,MMP2,RETN,TGM2,YWHAQ	7 (3)	2					PTGS1,PTGS2
lumiracoxib	chemical drug		2			-0.378	0.000386	0.0105	lumiracoxib,PTGS1,PTGS2	CALR,CST3,FN1,MMP2,RETN,TGM2,YWHAQ	7 (3)	2					PTGS1,PTGS2
mefenamic acid	chemical drug		2			-0.378	0.000386	0.0105	mefenamic acid,PTGS1,PTGS2	CALR,CST3,FN1,MMP2,RETN,TGM2,YWHAQ	7 (3)	2					PTGS1,PTGS2
menatetrenone	chemical drug		2			-0.378	0.000386	0.0105	menatetrenone,PTGS1,PTGS2	CALR,CST3,FN1,MMP2,RETN,TGM2,YWHAQ	7 (3)	2					PTGS1,PTGS2
nitroarachidonic acid	chemical reagent		2			-0.378	0.000386	0.0105	nitroarachidonic acid,PTGS1,PTGS2	CALR,CST3,FN1,MMP2,RETN,TGM2,YWHAQ	7 (3)	2					PTGS1,PTGS2
noramidopyrine	chemical - endogenous mammalian		2			-0.378	0.000386	0.0105	noramidopyrine,PTGS1,PTGS2	CALR,CST3,FN1,MMP2,RETN,TGM2,YWHAQ	7 (3)	2					PTGS1,PTGS2
phloroglucinol	chemical drug		2			-0.378	0.000386	0.0105	phloroglucinol,PTGS1,PTGS2	CALR,CST3,FN1,MMP2,RETN,TGM2,YWHAQ	7 (3)	2					PTGS1,PTGS2
suprofen	chemical drug		2			-0.378	0.000386	0.0105	PTGS1,PTGS2,suprofen	CALR,CST3,FN1,MMP2,RETN,TGM2,YWHAQ	7 (3)	2					PTGS1,PTGS2
tiaprofenic acid	chemical drug		2			-0.378	0.000386	0.0105	PTGS1,PTGS2,tiaprofenic acid	CALR,CST3,FN1,MMP2,RETN,TGM2,YWHAQ	7 (3)	2					PTGS1,PTGS2
zomepirac	chemical drug		2			-0.378	0.000386	0.0105	PTGS1,PTGS2,zomepirac	CALR,CST3,FN1,MMP2,RETN,TGM2,YWHAQ	7 (3)	2					PTGS1,PTGS2
AF8c	chemical drug		2			-0.229	0.00039	0.0412	AF8c,EGFR,ERBB2	ANXA1,ANXA2,CAVIN1,FBN1,FSCN1,HNRNPH1,HSP90B1,HSPB1,ITGA6,ITGB4,LCN2,MAP1B,MMP2,RCN3,S100P,SERBP1,SUN1,TGM2,WASL	19 (3)	3					EGFR
BMS-599626	chemical drug		2			-0.688	0.00039	0.0412	BMS-599626,EGFR,ERBB2	ANXA1,ANXA2,CAVIN1,FBN1,FSCN1,HNRNPH1,HSP90B1,HSPB1,ITGA6,ITGB4,LCN2,MAP1B,MMP2,RCN3,S100P,SERBP1,SUN1,TGM2,WASL	19 (3)	2					EGFR
DZD9008	chemical drug		2			-0.688	0.00039	0.0409	DZD9008,EGFR,ERBB2	ANXA1,ANXA2,CAVIN1,FBN1,FSCN1,HNRNPH1,HSP90B1,HSPB1,ITGA6,ITGB4,LCN2,MAP1B,MMP2,RCN3,S100P,SERBP1,SUN1,TGM2,WASL	19 (3)	2					EGFR
GW-583340	chemical drug		2			-0.688	0.00039	0.0409	EGFR,ERBB2,GW-583340	ANXA1,ANXA2,CAVIN1,FBN1,FSCN1,HNRNPH1,HSP90B1,HSPB1,ITGA6,ITGB4,LCN2,MAP1B,MMP2,RCN3,S100P,SERBP1,SUN1,TGM2,WASL	19 (3)	2					EGFR
HS-10376	chemical drug		2			-0.688	0.00039	0.0409	EGFR,ERBB2,HS-10376	ANXA1,ANXA2,CAVIN1,FBN1,FSCN1,HNRNPH1,HSP90B1,HSPB1,ITGA6,ITGB4,LCN2,MAP1B,MMP2,RCN3,S100P,SERBP1,SUN1,TGM2,WASL	19 (3)	2					EGFR
MP 412	chemical drug		2			-0.688	0.00039	0.0409	EGFR,ERBB2,MP 412	ANXA1,ANXA2,CAVIN1,FBN1,FSCN1,HNRNPH1,HSP90B1,HSPB1,ITGA6,ITGB4,LCN2,MAP1B,MMP2,RCN3,S100P,SERBP1,SUN1,TGM2,WASL	19 (3)	2					EGFR
ORIC-114	chemical drug		2			-0.688	0.00039	0.0409	EGFR,ERBB2,ORIC-114	ANXA1,ANXA2,CAVIN1,FBN1,FSCN1,HNRNPH1,HSP90B1,HSPB1,ITGA6,ITGB4,LCN2,MAP1B,MMP2,RCN3,S100P,SERBP1,SUN1,TGM2,WASL	19 (3)	2					EGFR
TAK-285	chemical drug		2			-0.688	0.00039	0.0409	EGFR,ERBB2,TAK-285	ANXA1,ANXA2,CAVIN1,FBN1,FSCN1,HNRNPH1,HSP90B1,HSPB1,ITGA6,ITGB4,LCN2,MAP1B,MMP2,RCN3,S100P,SERBP1,SUN1,TGM2,WASL	19 (3)	2					EGFR
TAS2940	chemical drug		2			-0.688	0.00039	0.0409	EGFR,ERBB2,TAS2940	ANXA1,ANXA2,CAVIN1,FBN1,FSCN1,HNRNPH1,HSP90B1,HSPB1,ITGA6,ITGB4,LCN2,MAP1B,MMP2,RCN3,S100P,SERBP1,SUN1,TGM2,WASL	19 (3)	2					EGFR
allitinib	chemical drug		2			-0.688	0.00039	0.0412	allitinib,EGFR,ERBB2	ANXA1,ANXA2,CAVIN1,FBN1,FSCN1,HNRNPH1,HSP90B1,HSPB1,ITGA6,ITGB4,LCN2,MAP1B,MMP2,RCN3,S100P,SERBP1,SUN1,TGM2,WASL	19 (3)	2					EGFR
carbon C 14 dacomitinib	chemical drug		2			-0.688	0.00039	0.0412	carbon C 14 dacomitinib,EGFR,ERBB2	ANXA1,ANXA2,CAVIN1,FBN1,FSCN1,HNRNPH1,HSP90B1,HSPB1,ITGA6,ITGB4,LCN2,MAP1B,MMP2,RCN3,S100P,SERBP1,SUN1,TGM2,WASL	19 (3)	2					EGFR
epertinib	chemical drug		2			-0.688	0.00039	0.0412	EGFR,epertinib,ERBB2	ANXA1,ANXA2,CAVIN1,FBN1,FSCN1,HNRNPH1,HSP90B1,HSPB1,ITGA6,ITGB4,LCN2,MAP1B,MMP2,RCN3,S100P,SERBP1,SUN1,TGM2,WASL	19 (3)	2					EGFR
pirotinib	chemical drug		2			-0.688	0.00039	0.0412	EGFR,ERBB2,pirotinib	ANXA1,ANXA2,CAVIN1,FBN1,FSCN1,HNRNPH1,HSP90B1,HSPB1,ITGA6,ITGB4,LCN2,MAP1B,MMP2,RCN3,S100P,SERBP1,SUN1,TGM2,WASL	19 (3)	2					EGFR
poziotinib	chemical drug		2			-0.688	0.00039	0.0412	EGFR,ERBB2,poziotinib	ANXA1,ANXA2,CAVIN1,FBN1,FSCN1,HNRNPH1,HSP90B1,HSPB1,ITGA6,ITGB4,LCN2,MAP1B,MMP2,RCN3,S100P,SERBP1,SUN1,TGM2,WASL	19 (3)	2					EGFR
pyrotinib	chemical drug		2			-0.688	0.00039	0.0409	EGFR,ERBB2,pyrotinib	ANXA1,ANXA2,CAVIN1,FBN1,FSCN1,HNRNPH1,HSP90B1,HSPB1,ITGA6,ITGB4,LCN2,MAP1B,MMP2,RCN3,S100P,SERBP1,SUN1,TGM2,WASL	19 (3)	2					EGFR
selatinib	chemical drug		2			-0.688	0.00039	0.0409	EGFR,ERBB2,selatinib	ANXA1,ANXA2,CAVIN1,FBN1,FSCN1,HNRNPH1,HSP90B1,HSPB1,ITGA6,ITGB4,LCN2,MAP1B,MMP2,RCN3,S100P,SERBP1,SUN1,TGM2,WASL	19 (3)	2					EGFR
PRESENILIN (family)	group		3			-0.667	0.00039	0.0246	AHR,BACE1,CREB (family),CREB1,EGFR,ERK1/2 (family),HIF1A,IL1B,MAPT,NOTCH1,PRESENILIN (family),PSEN1,PSEN2,PTEN,TNF,VEGFA	ACTN1,AZU1,CALR,CAVIN1,CFI,COL12A1,CST3,CTH,CTSG,DDX39B,DIABLO,ECHS1,ELANE,EP400,FBN1,FGF23,FN1,FSCN1,HNRNPH1,HSPB1,MANF,MAP1B,MIF,MMP2,MYLK,MYO1B,NUCKS1,PI3,RBFOX1,RCN3,RETN,SERBP1,SOD2,SSR4,TPD52L2,WASL	36 (16)	12				RYR (family),RYR2
BMF	other		3			-0.343	0.000391	0.0299	ACTIN (family),AKT (family),AR,BAK1,BAX,BCL2,BMF,CASP2,CASP3,CASP8,DICER1,ERK (family),IKBKB,IL18,MAPK8,MCL1,NFKBIA,NTRK1,PRKCD,PTEN,RB1,RELA,ROCK1,SP1,TRAF2	ACTN1,ANXA1,CAVIN1,CIRBP,COL12A1,DIABLO,DNAJB11,EP400,FBN1,FGF23,HNRNPH1,HSPA1A/HSPA1B,HSPA8,ILK,ITGB4,JCHAIN,LMNB1,MANF,MIF,MMP2,MYO1B,PDHX,PDIA4,PGD,PLBD1,PPFIBP2,RBFOX1,S100A9,SERPINB1,SH3KBP1,STOM,TMPO,UAP1L1,UTRN	34 (25)	21		CYTOKINE (family),GATA3,TWF1
obatoclax	chemical drug		3			-0.343	0.000391	0.0299	ACTIN (family),AKT (family),AR,BAX,BCL2,CASP2,CASP3,CASP8,DICER1,ERK (family),IKBKB,IL18,MAPK8,MCL1,NFKBIA,NTRK1,obatoclax,PRKCD,PTEN,RB1,RELA,ROCK1,SP1,TRAF2	ACTN1,ANXA1,CAVIN1,CIRBP,COL12A1,DIABLO,DNAJB11,EP400,FBN1,FGF23,HNRNPH1,HSPA1A/HSPA1B,HSPA8,ILK,ITGB4,JCHAIN,LMNB1,MANF,MIF,MMP2,MYO1B,PDHX,PDIA4,PGD,PLBD1,PPFIBP2,RBFOX1,S100A9,SERPINB1,SH3KBP1,STOM,TMPO,UAP1L1,UTRN	34 (24)	21
DDX54	transcription regulator	0	3			0.272	0.000397	0.0232	APP,AR,CEBPB,CREB (family),CREB1,DDX54,EGF,EGFR,ESR1,ESR2,ESTROGEN RECEPTOR (family),GATA1,MTOR,P38 MAPK (family),PGR,PRKCD,PTK2,RARA,RELA,TP53,tretinoin	A2M,ACTN1,ANXA1,ARHGEF11,AZU1,BPI,CCDC124,COL12A1,CTH,CTSG,DCTN2,DDX39B,EP400,FARSB,FN1,HNRNPH1,HSP90B1,HSPA1A/HSPA1B,HSPA8,ITGA6,ITGB4,JCHAIN,LCN2,LMNB1,LTF,MAP1B,MIF,MMP2,MYLK,MYO1B,NASP,NUCKS1,PGD,PHLDB1,PI3,RBFOX1,RBM3,RETN,RPN1,S100A8,S100P,SERBP1,SERPINB1,SH3KBP1,SLC4A1,SNX5,SSR4,STOM,TGM2,TMOD3,TMPO,TRIM28,WASL,YWHAQ	54 (21)	20
TSPAN33	other		2			0.277	0.000402	0.0474	NFKB (complex),NOTCH1,TSPAN33	CTSG,ECHS1,ELANE,FN1,HSPB1,ITGB4,LCN2,LTF,LYZ,MMP2,MYLK,SOD2,TGM2	13 (3)	2				PTGS2
TFAP2A	transcription regulator		2			0.258	0.000415	0.0373	ADAM17,AKT (family),SP1,SP3,TFAP2A	A2M,ANXA1,ANXA2,CAVIN1,CIRBP,CTH,HSPB1,LCN2,MMP2,MYLK,PDHX,PGD,S100A9,SOD2,UTRN	15 (5)	5	cisplatin			CGA,LIPA,PLAU,TIMP1,USP22	ADAM17,BOK,EGFR,F2R
lorlatinib	chemical drug		3			-1.333	0.000437	0.0042	ADAM17,AGT,CCND1,CEBPB,EGFR,EPB41,ERBB2,lorlatinib,MMP9,NOTCH1,NTRK1,NTRK2,PARP1,PGR,PRKCD,PTK2,SPRY2,STAT6,TIMP1,TSC2,WBP2	ANXA1,ANXA2,ARHGEF11,CALR,CAVIN1,CFI,COL12A1,CTSG,DNAJB11,ECHS1,EPB41L2,FARSB,FBN1,HNRNPH1,HSPB1,ITGA6,JCHAIN,LCN2,MANF,MMP2,NASP,PDIA4,PHLDB1,PI3,PLBD1,RCN3,RETN,S100P,SERBP1,SERPINB1,SOD2,SUN1,TGM2,TMOD3,TUBA1B,WASL	36 (21)	19				EGFR	SERPINB9
MOG	other		2			0	0.000438	0.0164	GNB1,MOG,NFKB (complex)	CAVIN1,FN1,HSPB1,ILK,LCN2,MMP2,MYLK,SEPTIN9,SOD2,TGM2	10 (3)	2				IL5,IL6	GNB1
tenoxicam	chemical drug		3			0.949	0.000447	0.0494	CREB (family),ELANE,ERBB2,MMP9,MPO,MTOR,NOX4,PI3K (complex),PLG,PPARA,PRKAA2,PRKACA,PTEN,PTGS1,PTGS2,RELA,STAT3,STK11,tenoxicam,TP53	ALB,ANXA2,AZU1,CALR,CAVIN1,CST3,CTH,DCTN2,DDX39B,DIABLO,EP400,FGF23,FN1,FSCN1,HSPA1A/HSPA1B,HSPA8,ILK,ITGA6,LTF,MAP1B,MIF,MMP2,NUCKS1,PDHX,PGD,PHLDB1,RBFOX1,RBM3,RCN3,RETN,RPN1,S100A8,S100P,SERPINB1,SH3KBP1,SNX5,SUN1,TGM2,TRIM28,YWHAQ	40 (20)	18					PTGS1,PTGS2
PRKACA	kinase		2			-0.781	0.000454	0.0199	ADRB2,ALOX5,Ca2+,CACNA1C,CEBPB,CREB (family),CREB1,DDIT3,EGFR,ERK1/2 (family),ERN1,ETV5,FOSL1,FOXO1,HIF1A,HSF1,HSPA5,KCNJ2,MAPT,MEK (family),NFATC1,PPARA,PRKACA,RARB,RB1,STK11,TGM2,VIM,WT1,YAP1	ACTN1,ANXA1,ANXA2,ARHGEF11,CALR,COL12A1,COL22A1,DDX39B,DIABLO,DNAJB11,ELANE,FARSB,FGF23,HNRNPH1,HSPA1A/HSPA1B,HSPA8,HSPB1,ILK,ITGB4,LCN2,LMNB1,LTF,LYZ,MANF,MIF,MYO1B,NASP,NUCKS1,PDHX,PDIA4,PGD,PI3,RBFOX1,RETN,SERBP1,SERPINB1,SSR4,TMPO,UTRN,WASL,YWHAQ	41 (30)	30	isoproterenol,KLF3,lipopolysaccharide,metformin,NFKBIA,PTGS2,STK24,TAOK3	indomethacin,ORAI1,TWF1		EGFR,ERN1,FOSL1,IL5,L-threonine,MAP2,MAPT,NFATC1,PIK3R1,PRL,TGM2
CSF (family)	group		3			-0.295	0.000479	0.0038	ADAM17,ALOX5,CCND1,CEBPB,CREB (family),CSF (family),CSF1,CSF1R,CSF2,CSF3,EGFR,ERBB2,ESR1,HOXA10,INSR,IRF4,MITF,NTRK1,PDPK1,PTEN,PTK2,PTPN6,ROCK (family),SRC,STAT5B,STAT6,TNF,TP53,TYK2	ACTN1,ARHGEF11,AZU1,CAVIN1,CFI,CIRBP,CLTA,COL12A1,COL22A1,CST3,CTSG,DCTN2,DDX39B,DNAJB11,ECHS1,ELANE,EP400,FBN1,HNRNPH1,HSP90B1,ILK,LMNB1,LTF,LYZ,MZB1,NUCKS1,PDHX,PDIA4,PI3,PLBD1,RBFOX1,RBM3,RETN,RPN1,S100P,SERBP1,SERPINB1,SNX5,SUN1,TGM2,TMOD3,TPD52L2,TRIM28,TUBA1B,UCHL1,WASL	46 (29)	27	lipopolysaccharide	camptothecin,cyclosporin A		LILRB1,PI3,SERPINB8,SERPINB9,TGM2,TNIP1
(-)-gossypol	chemical drug		3			-0.354	0.000487	0.0245	(-)-gossypol,ACTIN (family),AKT (family),AR,BCL2,CASP2,CASP3,CASP8,CASP9,DICER1,ERK (family),IKBKB,IL18,MAPK8,NFKBIA,NTRK1,PRKCD,PTEN,RB1,RELA,ROCK1,SP1	ACTN1,ANXA1,CAVIN1,CIRBP,COL12A1,CTH,DIABLO,DNAJB11,EP400,FBN1,FGF23,HNRNPH1,HSPA1A/HSPA1B,HSPA8,ILK,ITGB4,JCHAIN,LMNB1,MANF,MIF,MMP2,MYO1B,PDHX,PDIA4,PGD,RBFOX1,S100A9,SERPINB1,SH3KBP1,STOM,TMPO,UTRN	32 (22)	19
ferric nitrilotriacetate	chemical toxicant		2			1.508	0.000498	0.0224	CAT,ferric nitrilotriacetate,G6PD,GSR,NFKB (complex),ODC1,TRYPSIN (family),XDH	FN1,HSPB1,LCN2,MANF,MIF,MMP2,MYLK,PGD,RETN,SOD2,TGM2	11 (8)	7
rubitecan	chemical drug		3			0.649	0.000499	0.0495	ACTIN (family),AKT (family),CASP2,CASP3,CASP7,CASP8,DICER1,ERK1/2 (family),F3,IL18,IL1B,MAP3K1,MAPK8,NFKB (complex),NFKB1,NFKBIA,P38 MAPK (family),PARP1,PRKCD,PTEN,RIPK1,ROCK1,rubitecan,SRSF1,STAT3,TOP1,TP53	ALB,CALR,CAVIN1,CFI,CTH,DCTN2,DIABLO,EIF3D,EP400,FBN1,FGF23,FSCN1,HNRNPH1,HSPA8,HSPB1,ILK,ITGB4,JCHAIN,LMNB1,LYZ,MIF,MYLK,NUCKS1,PDHX,PGD,PI3,RBFOX1,RBM3,RPN1,S100A8,S100A9,SERPINB1,SNX5,TMOD3,TMPO,TPD52L2,TRIM28,UTRN	38 (27)	23
altiratinib	chemical drug		2	Inhibited		-2.646	0.000503	0.0239	altiratinib,KDR,MET,TEK	A2M,ANXA2,HSPB1,MMP2,S100A8,S100A9,SOD2	7 (4)	3					KDR
etodolac	chemical drug		2			-0.378	0.000503	0.0124	etodolac,PTGS1,PTGS2	CALR,CST3,FN1,MMP2,RETN,TGM2,YWHAQ	7 (3)	2					PTGS1,PTGS2
tenoxicam	chemical drug		2			-0.378	0.000503	0.014	PTGS1,PTGS2,tenoxicam	CALR,CST3,FN1,MMP2,RETN,TGM2,YWHAQ	7 (3)	2					PTGS1,PTGS2
IL22	cytokine		1	Activated		2.449	0.000507	0.0081	IL22	HSPB1,LCN2,PI3,S100A8,S100A9,SOD2	6 (1)	1	GATA3,imiquimod,KLK5,lipopolysaccharide,NFATC1,ORAI1,TBX21	BMP10,cyclosporin A,TRAF2		CYBA,IL17C,LCN2,PI3,PTGS1,PTGS2,SAA1,STAT5A	IL5
fenamic acid	chemical reagent		1			-0.816	0.000507	0.0116	fenamic acid	A2M,ANXA1,ANXA2,ITGB4,LCN2,RBM3	6 (1)	1				CD14,LCN2,TIMP1
hexachlorobenzene	chemical toxicant		1			0	0.000507	0.0115	hexachlorobenzene	A2M,ANXA1,ANXA2,ITGB4,LCN2,MMP2	6 (1)	1				CD14,EGFR,LCN2,TIMP1
lomustine	chemical drug		1			-0.816	0.000507	0.0116	lomustine	A2M,ANXA1,ANXA2,ITGB4,LCN2,RBM3	6 (1)	1				CD14,LCN2,TIMP1
triamterene	chemical drug		1			-0.816	0.000507	0.0116	triamterene	A2M,ANXA1,ANXA2,ITGB4,LCN2,RBM3	6 (1)	1				CD14,IL6,LCN2,TIMP1
SLV-313	chemical drug		3			-0.898	0.000508	0.0299	CREB (family),CREB1,DRD2,EGFR,ERK (family),HTR1A,KCNJ2,KDR,MEK (family),NFKBIA,PRKACA,PRL,PTK2,RAF1,SLV-313,SMAD3,STAT5B	ACTN1,ALB,ANXA2,ARHGEF11,CIRBP,COL12A1,CST3,CTH,DDX39B,FBN1,FN1,HNRNPH1,HNRNPH2,HSP90B1,HSPA1A/HSPA1B,HSPA8,ITGA6,ITGB4,MAP1B,MMP2,MYO1B,MZB1,PDIA4,RBFOX1,SERBP1,SERPINB1,SH3KBP1,SSR4,TMPO,TUBA1B,WASL	31 (17)	16
abciximab	biologic drug		3			0.7	0.000513	0.0037	ABCA1,abciximab,AHR,AKT (family),CCND1,CREB (family),CREB1,EGFR,ERK (family),ESR1,F10,F2,F2R,F3,ITGAV,ITGB3,KDR,MAPK8,MAPK9,MCL1,MMP14,MMP9,MTOR,NFE2L2,NFKB (complex),ODC1,P38 MAPK (family),PGR,PLG,PRKCD,RAF1,ROCK (family),SRC,STAT3,STAT6,TEAD1,TGF BETA (family),TGFB1,TP53,TRAF2,TYK2,VEGFA	ACTN1,ANXA1,ANXA2,AZU1,CAVIN1,CFI,CTSG,DCTN2,DCTN3,DIABLO,DNAJB11,ECHS1,EP400,FBN1,FN1,HNRNPH1,ILK,JCHAIN,LTF,LYZ,MANF,MIF,MMP2,MYLK,MYO1B,NUCKS1,PDHX,PDIA4,PHLDB1,PLBD1,PPFIBP2,RBFOX1,RBM3,RETN,RPN1,S100A8,S100A9,S100P,SERBP1,SLC4A1,SNX5,SSR4,STOM,TGM2,TMPO,TRIM28,TUBA1B,UAP1L1,UCHL1,UTRN,WASL	51 (42)	41
A-769662	chemical reagent		2			-0.632	0.000519	0.0212	A-769662,AMPK (complex),MAPT,PRKAA1,PRKAA2	ALB,FN1,FSCN1,HSPA1A/HSPA1B,HSPB1,LCN2,MAP1B,MYLK,SOD2,TGM2	10 (5)	5				PPARGC1A	malondialdehyde,MAPT,SREBF1
N-acetylglucosamine	chemical - endogenous mammalian		2			-1.897	0.000519	0.0124	MMP2,N-acetylglucosamine,OGT,ZAP70	ANXA1,FN1,MMP2,NASP,PDHX,PI3,RBM3,SSR4,TGM2,UCHL1	10 (4)	3		hydrogen peroxide			IL6,OGT,PTGS2,TBX21,ZAP70
KRT8	other	-0.167	2			-1.414	0.000535	0.015	CASP8,JNK (family),KRT8	A2M,FN1,ITGB4,MMP2,S100A9,SLC4A1,SOD2,TGM2	8 (3)	3	ADAM17,IL6,indomethacin,PPP3CA,RYR2	F2R,NFKBIA
betahistine	chemical drug		2			-1.414	0.000535	0.0136	betahistine,HRH3,JNK (family)	A2M,FN1,MMP2,RETN,S100A8,S100A9,SOD2,TGM2	8 (3)	2					HRH3
PPARGC1B	transcription regulator		3			-0.832	0.000542	0.0311	AHR,ALP (family),AMPK (complex),CREB (family),CREB1,CREBBP,EGF,EGFR,ESR1,ESR2,ESRRA,ESRRB,ESRRG,GATA1,HNF1A,HNF4A,P38 MAPK (family),POU5F1,PPARGC1B,PRKCD,PRL,RELA,SP1,STAT5B,TP53	ALB,ANXA1,ANXA2,ARHGEF11,AZU1,CFI,COL12A1,CST3,CTH,CTSG,DCTN2,DDX39B,ELANE,FGF23,FSCN1,HNRNPH1,HNRNPH2,HSP90B1,HSPA8,JCHAIN,LCN2,LMNB1,LTF,MAP1B,MIF,MYO1B,MZB1,NASP,NUCKS1,PDHX,PDIA4,PGD,PHLDB1,PPFIBP2,RBFOX1,RBM3,RETN,RPN1,SERBP1,SH3KBP1,SLC4A1,SNX5,SSR4,STOM,TGM2,TMOD3,TMPO,TRIM28,TUBA1B,UCHL1,WASL,YWHAQ	52 (25)	22	hydrogen peroxide,metformin,OMA1,PPARGC1A,RELB	lipopolysaccharide,zymosan
SAR103168	chemical drug		2			-0.471	0.000544	0.0409	EGFR,FGFR1,FGFR3,FLT1,KDR,PDGF (family),SAR103168,SRC (family),TEK	A2M,ANXA1,ANXA2,CALR,FBN1,FN1,HNRNPH1,HSPB1,ITGA6,ITGB4,LCN2,LIN7C,MMP2,S100A8,S100A9,SERBP1,TGM2,WASL	18 (9)	8					EGFR,KDR
lorlatinib	chemical drug		2	Inhibited		-2.357	0.000544	0.0335	EGFR,lorlatinib,NTRK1,PTK2	ANXA1,CALR,CAVIN1,COL12A1,DNAJB11,FBN1,HNRNPH1,HSPB1,ITGA6,LCN2,MANF,MMP2,PDIA4,SERBP1,SERPINB1,SOD2,TGM2,WASL	18 (4)	3				EGFR	SERPINB9
GPRC5A	G-protein coupled receptor		3	Activated		2.021	0.000559	0.0299	AGT,AKT (family),CREB (family),CREB1,EGFR,EPB41,ERBB2,FAS,FASN,FOXO1,GPRC5A,HIF1A,KRAS,MAPK8,MMP9,NFKB1,NFKBIA,NOTCH1,NTRK1,ODC1,P38 MAPK (family),PARP1,PGR,PRKCD,SP1,SPRY2,STAT3,STAT5B,STAT6,TIMP1,WBP2,YAP1	ALB,ANXA1,ANXA2,ARHGEF11,CFI,CIRBP,CTSG,DDX39B,DNAJB11,ECHS1,EP400,EPB41L2,FARSB,FBN1,FGF23,FN1,FSCN1,HNRNPH1,HSP90B1,HSPA1A/HSPA1B,HSPA8,HSPB1,ILK,ITGA6,JCHAIN,MANF,MIF,MMP2,MYO1B,MZB1,NUCKS1,PDHX,PHLDB1,PLBD1,RBFOX1,RCN3,RETN,S100P,SERBP1,SH3KBP1,SOD2,SSR4,STOM,SUN1,TGM2,TMOD3,UTRN,WASL	48 (32)	31	SYVN1			CSF3	EGFR
SAR442257	biologic drug		2			-1.213	0.000567	0.0381	CD28,CD3 (complex),CD38,SAR442257	ANXA1,ANXA2,FN1,HSP90B1,HSPA1A/HSPA1B,HSPA8,JCHAIN,MANF,MMP2,NASP,PDIA4,RBM3,RPN1,SOD2,STOM,TGM2,TMPO	17 (4)	3
GPRC5A	G-protein coupled receptor		2			1.807	0.00058	0.0315	CREB1,EGFR,GPRC5A	ANXA1,FBN1,FN1,HNRNPH1,HSP90B1,HSPB1,ITGA6,MMP2,MYO1B,SERBP1,SH3KBP1,SOD2,SSR4,TGM2,WASL	15 (3)	2	SYVN1			CSF3	EGFR
RHBDF2	other		3			-0.866	0.000614	0.0241	AGT,AKT (family),CREB (family),CREB1,EGFR,EPB41,ERBB2,ERK (family),FAS,FOXO1,GNAS,HIF1A,KRAS,MAPK8,MMP9,NFKB1,NFKBIA,NOTCH1,NTRK1,ODC1,P38 MAPK (family),PARP1,PGR,PRKCD,RHBDF2,SP1,SPRY2,STAT3,STAT5B,STAT6,TIMP1,WBP2,YAP1	ACTN1,ALB,ANXA1,ANXA2,ARHGEF11,CFI,CIRBP,CTSG,DDX39B,DNAJB11,ECHS1,EP400,EPB41L2,FARSB,FBN1,FGF23,FSCN1,HNRNPH1,HSP90B1,HSPA1A/HSPA1B,HSPA8,HSPB1,ILK,ITGA6,JCHAIN,LCN2,MANF,MIF,MMP2,MZB1,NUCKS1,PDHX,PDIA4,PHLDB1,PLBD1,RBFOX1,RCN3,RETN,S100P,SERBP1,SH3KBP1,SSR4,STOM,SUN1,TGM2,TMOD3,UTRN,WASL	48 (33)	33	lipopolysaccharide			EGFR
NR0B2	ligand-dependent nuclear receptor		2			-0.469	0.000619	0.0468	AKT (family),AR,CREB (family),ESR1,ESR2,ESRRG,ESTROGEN RECEPTOR (family),FOXA2,FOXO1,HNF4A,JNK (family),NFKB (complex),NR0B2,NR3C1,PI3K (complex),PPARA,RAR (family),RARA,RXRA,XBP1	A2M,ACTN1,ARHGEF11,AZU1,CALR,COL12A1,CTH,DDX39B,DNAJB11,FBN1,FGF23,FSCN1,HSPA1A/HSPA1B,HSPA8,HSPB1,ITGA6,LMNB1,LTF,LYZ,MAP1B,MYO1B,NASP,PDHX,PDIA4,PHLDB1,PPFIBP2,RBFOX1,RCN3,RETN,RPN1,S100P,SERPINB1,SOD2,SSR4,STOM,TGM2,TMOD3,TMPO,UCHL1,UTRN,YWHAQ	41 (20)	20	metformin	cisplatin,lipopolysaccharide,NR1I2,SUMO1		CEBPA,CYBA,XBP1	EGFR,IL6
ectoine	chemical drug		2			0	0.000629	0.0381	ectoine,EGFR,ERK (family)	ACTN1,ANXA1,FBN1,FN1,HNRNPH1,HSP90B1,HSPB1,ITGA6,LCN2,MMP2,MYLK,SERBP1,TGM2,WASL	14 (3)	2					EGFR
CCAR2	peptidase		2			-0.378	0.000647	0.005	CCAR2,NFKB2,RELB	FSCN1,JCHAIN,MMP2,MYO1B,MZB1,PPFIBP2,SOD2	7 (3)	2		PRL			NFKB2,RELB
CYCLOOXYGENASE (family)	group		2			0.378	0.000647	0.0156	CYCLOOXYGENASE (family),PTGS1,PTGS2	CALR,CST3,FN1,MMP2,RETN,TGM2,YWHAQ	7 (3)	2	lipopolysaccharide	eugenol,indomethacin,sulfasalazine		hydrogen peroxide	IL5
CTSC	peptidase	0	2			0	0.000647	0.0048	CTSC,ELANE,Gzmb,TRYPSIN (family)	AZU1,ITGA6,MIF,MMP2	4 (4)	3	IL5,lipopolysaccharide	KLF3,miR-204-5p (and other miRNAs w/seed UCCCUUU),PPARGC1A		ELANE,Gzmb
SCGB1A1	cytokine		1	Inhibited		-2	0.000647	0.0095	SCGB1A1	FN1,MMP2,S100A8,S100A9	4 (1)	1	CEBPA				IL5,NFKBIA,PTGS2
LILRB (family)	group		3			-0.762	0.000655	0.0368	AKT (family),CASP8,CD247,CEBPB,CTNNB1,EGFR,ERBB2,ERK (family),ESR1,HOXA10,IKBKB,INSR,LILRB (family),Lilrb2,LILRB4,MAPK8,MAPK9,NFAT5,NTRK1,P38 MAPK (family),PI3K (complex),PTPN6,RELA,RET,SRC,STAT3,STAT6,TLR4,ZAP70	ACTN1,ALB,ANXA2,ARHGEF11,AZU1,BPI,CALR,CAVIN1,CIRBP,COL12A1,CTH,CTSG,DNAJB11,ECHS1,FBN1,FGF23,FN1,HNRNPH1,HSPA1A/HSPA1B,ILK,ITGA6,LMNB1,LYZ,MANF,MIF,MMP2,PDIA4,PHLDB1,PI3,PLBD1,RBM3,RCN3,S100A8,S100A9,S100P,SERBP1,SERPINB1,SH3KBP1,SSR4,SUN1,TMOD3,UTRN,WASL	43 (29)	26
puromycin aminonucleoside	chemical reagent		1			-0.707	0.000661	0.0268	puromycin aminonucleoside	A2M,ALB,ANXA1,ANXA2,ITGB4,LCN2,RBM3,SOD2	8 (1)	1				CD14,CYBA,ILK,LCN2,TIMP1
podophyllotoxin	chemical drug		2			0.832	0.000666	0.0276	CREB (family),ERK (family),JNK (family),MAPK8,podophyllotoxin	A2M,ACTN1,CTH,DDX39B,FN1,FSCN1,LCN2,MIF,MMP2,MYLK,RBFOX1,SOD2,TGM2	13 (5)	4
riboflavin	chemical - endogenous mammalian		2			-0.277	0.000666	0.0257	MMP2,MMP9,MTOR,riboflavin,ZAP70	ANXA1,FN1,HSP90B1,HSPB1,LYZ,MMP2,NASP,PHLDB1,RBM3,SERPINB1,SOD2,SSR4,UTRN	13 (5)	5				TIMP1	ZAP70
MAP2	other		2			1.508	0.000668	0.0118	CREB (family),CREB1,MAP2	CTH,DDX39B,FN1,FSCN1,LCN2,MMP2,MYO1B,RBFOX1,SH3KBP1,SOD2,SSR4	11 (3)	2	AGRN,CAMP-DEPENDENT PROTEIN KINASE (complex),MAPT,MRTFA,MRTFB,OSM,PRKACA	IL6
PANX3	other		2			-1.508	0.000668	0.0118	CREB (family),CREB1,PANX3	CTH,DDX39B,FN1,FSCN1,LCN2,MMP2,MYO1B,RBFOX1,SH3KBP1,SOD2,SSR4	11 (3)	2	dimethyl sulfoxide
NR1I2	ligand-dependent nuclear receptor		1			1.633	0.00069	0.0161	NR1I2	CTH,LCN2,PDIA4,PGD,S100A8,TGM2	6 (1)	1	indomethacin,vitamin K2	lipopolysaccharide		CEBPA,HTT,INSIG1,LCN2,TGM2	CSF3,CYP4A11,NR0B2,SREBF1
flurazepam	chemical drug		3			0	0.00069	0.01	flurazepam,GABA-A RECEPTOR (complex),MAPT,TSPO	ANXA1,HSPA1A/HSPA1B,HSPB1,LCN2,MAP1B,SOD2	6 (4)	2
OSM	cytokine		1			1.604	0.000705	0.0442	OSM	A2M,ALB,ANXA1,ANXA2,CTH,FN1,LCN2,MMP2,PI3,S100A8,S100A9,S100P,SEPTIN9,SERPINB1	14 (1)	1	ELANE,lipopolysaccharide	EGLN (family)		ADAM17,ALOX12,BMP10,CCNG2,CSF3,FOSL1,IL5,IL6,IRF7,LCN2,MAP2,PI3,PLAU,QKI,SAA1,ST8SIA1,TIMP1,TMBIM6	CEBPA,CGA,SERPINB8
STX2	transporter		2			1.069	0.000705	0.0463	EGFR,MMP9,STX2	ANXA1,FBN1,HNRNPH1,HSP90B1,HSPB1,ITGA6,LCN2,LYZ,MMP2,PHLDB1,SERBP1,SOD2,TGM2,WASL	14 (3)	3	lipopolysaccharide				EGFR
8-epi-prostaglandin F2alpha	chemical - endogenous mammalian		2			-0.632	0.000717	0.0302	8-epi-prostaglandin F2alpha,EDN1,MMP2,MMP9	ARHGEF11,CST3,FGF23,FN1,LYZ,MMP2,PHLDB1,RETN,SOD2,TGM2	10 (4)	4	lipopolysaccharide	allopurinol
NFKB1-RELA (complex)	complex		2			0.632	0.000717	0.0479	NFATC1,NFKB1,NFKB1-RELA (complex),RELA	A2M,FN1,FSCN1,HSP90B1,LCN2,MMP2,PDIA4,SH3KBP1,TGM2,UTRN	10 (4)	4				CSF3,IL6,LCN2,NFATC1,NFKB2,PTGS2,RELB
glucoraphanin	chemical drug		3			-0.775	0.000718	0.0455	ALOX5,glucoraphanin,GLUTATHIONE PEROXIDASE (family),GSR,IKBKB,MMP2,NFKB (complex)	CFI,COL22A1,FN1,FSCN1,HSPA1A/HSPA1B,HSPB1,ILK,LCN2,LMNB1,MMP2,MYLK,PGD,S100A8,SOD2,TGM2	15 (7)	5
CUX1	transcription regulator		1			-1.732	0.000747	0.0068	CUX1	ELANE,LTF,MMP2	3 (1)	1	hydrogen peroxide	mir-122 (includes others)		ADAM17,EGFR	ELANE,LTF
Gzmb	peptidase		2			0.577	0.000747	0.0015	ELANE,Gzmb	AZU1,ITGA6,MMP2	3 (2)	2	CTSC,lipopolysaccharide,metformin,Srgn,TBX21	IL6,SERPINB9		ELANE	IL5
IL36A	cytokine		1			1.732	0.000747	0.0027	IL36A	LCN2,S100A8,S100A9	3 (1)	1	imiquimod,lipopolysaccharide,zymosan	ADAM17,EGFR,TNIP1		CSF3,CYTOKINE (family),IL17C,IL6,LCN2,NFKBIZ
MECOM	transcription regulator		1			-0.577	0.000747	0.0064	MECOM	CALR,ITGA6,ITGB4	3 (1)	1					CEBPA
SMC3	enzyme		3			-0.577	0.000747	0.0016	CDCA5,HDAC8,PDS5A,SMC3,WAPL	FN1,MACROD1,MMP2	3 (5)	2		HDAC8,WAPL
TCL1A	transcription regulator		1			1.732	0.000747	0.0072	TCL1A	LCN2,S100A8,S100A9	3 (1)	1	TET2			LCN2
TRPA1	transporter		1			-0.577	0.000747	0.0058	TRPA1	ILK,S100A8,SOD2	3 (1)	1	5,8,11,14-eicosatetraynoic acid,menthol			IL6,ILK
TRPM8	ion channel		1			-0.577	0.000747	0.0038	TRPM8	CIRBP,HSPA1A/HSPA1B,RBM3	3 (1)	1	icilin,menthol	5,8,11,14-eicosatetraynoic acid
SHC4	other		2			-0.277	0.000752	0.0418	EGFR,RAS (family),SHC4	ANXA1,FBN1,FN1,HNRNPH1,HSP90B1,HSPB1,ITGA6,LCN2,MMP2,SERBP1,SOD2,TGM2,WASL	13 (3)	2				EGFR
carboxymethylflavin	chemical - endogenous mammalian		2			-0.277	0.000752	0.0295	carboxymethylflavin,MMP2,MMP9,MTOR,ZAP70	ANXA1,FN1,HSP90B1,HSPB1,LYZ,MMP2,NASP,PHLDB1,RBM3,SERPINB1,SOD2,SSR4,UTRN	13 (5)	5				TIMP1	ZAP70
formylmethylflavin	chemical - endogenous non-mammalian		2			-0.277	0.000752	0.0295	formylmethylflavin,MMP2,MMP9,MTOR,ZAP70	ANXA1,FN1,HSP90B1,HSPB1,LYZ,MMP2,NASP,PHLDB1,RBM3,SERPINB1,SOD2,SSR4,UTRN	13 (5)	5				TIMP1	ZAP70
lumichrome	chemical - endogenous non-mammalian		2			-0.277	0.000752	0.0295	lumichrome,MMP2,MMP9,MTOR,ZAP70	ANXA1,FN1,HSP90B1,HSPB1,LYZ,MMP2,NASP,PHLDB1,RBM3,SERPINB1,SOD2,SSR4,UTRN	13 (5)	5				TIMP1	ZAP70
RYBP	transcription regulator		3			0	0.000759	0.017	AKT (family),ATF2,ATM,BRD3,CHEK2,CREB (family),CREB1,CREBBP,CRK,E2F1,E2F3,EGFR,ELF4,ENO1,ERK (family),FSH (complex),GABP (complex),GABPA,GABPB1,HIPK2,HISTONE H2A (family),IKBKB,MAPK8,MAPT,MTOR,NFAT5,NFKB (complex),NFKBIA,NPM1,P38 MAPK (family),PLG,RB1,RELA,RYBP,SIAH2,SMARCA4,SP1,SRC,STK11,TP53,TRIM28,TSC2,TXN,UPF1	ACTN1,ALB,ANXA2,CAVIN1,CIRBP,COL12A1,CTH,CTSG,DCTN2,DIABLO,DNAJB11,ELANE,FBN1,FGF23,FN1,HNRNPH1,HSP90B1,HSPA1A/HSPA1B,HSPA8,LMNB1,LTF,MANF,MIF,MYLK,MYO1B,NUCKS1,PGD,RBFOX1,RBM3,RPN1,S100A8,SERBP1,SERPINB1,SLC4A1,SNX5,SSR4,STOM,TGM2,TMPO,TRIM28,UTRN,WASL	42 (44)	39					FOSL1,GABP (complex)
SERPINB9	other		3			-0.626	0.000775	0.0206	AKT (family),CASP1,CASP2,CASPASE (family),ELANE,GZMB,Gzmb,IL18,IL1B,MAPK14,NOTCH1,PARP1,RELA,ROCK1,SERPINB9,STAT3,TGF BETA (family),TIMP1,TLR4	AZU1,BPI,CFI,COL12A1,CTH,CTSG,DIABLO,ECHS1,ELANE,FBN1,FSCN1,HSP90B1,ITGA6,LCN2,MMP2,PHLDB1,PI3,S100A8,SERPINB1,SH3KBP1,TMOD3,TPD52L2,UTRN	23 (19)	16	CSF (family),lipopolysaccharide,Srgn	hydrogen peroxide,lorlatinib			ELANE,Gzmb,GZMB/PRF1/SRGN (complex)
ITPK1	kinase		3			-0.316	0.000788	0.0266	ACTIN (family),AR,ATF2,CASP2,CASP3,CASP8,CEBPB,CREB1,DICER1,ERK (family),ERK1/2 (family),FOS,GATA3,IL18,IL1B,ITPK1,MAP3K1,MEK (family),MMP9,NFKB (complex),NFKBIA,PARP1,PRKCD,PTEN,ROCK1,STAT3,TP53	ACTN1,CALR,CAVIN1,CFI,CIRBP,DCTN2,DIABLO,ECHS1,ELANE,EP400,FBN1,FGF23,FN1,HNRNPH1,HSPA8,HSPB1,ILK,ITGB4,JCHAIN,LTF,LYZ,MMP2,MYLK,NASP,NUCKS1,PDHX,PGD,PHLDB1,RBFOX1,RBM3,RPN1,S100A9,SERPINB1,SNX5,SOD2,SSR4,TMOD3,TMPO,TPD52L2,TRIM28	40 (27)	25
ST8SIA1	enzyme		2	Activated		3.207	0.000788	0.0279	NTRK1,SREBF1,ST8SIA1,YES1	ANXA2,CALR,CAVIN1,CFI,COL12A1,CTH,DNAJB11,FN1,HSP90B1,MANF,PDIA4,PGD,RETN,SOD2	14 (4)	3	OSM,PPARGC1A			EGFR,SREBF1
acridine yellow	chemical reagent		2			-0.535	0.000788	0.0477	acridine yellow,EGFR,PKC (family),PRKCA,PRKCB	ANXA1,FBN1,FN1,HNRNPH1,HSP90B1,HSPB1,ITGA6,LCN2,MMP2,S100A8,S100A9,SERBP1,TGM2,WASL	14 (5)	4					EGFR
isoproterenol	chemical drug		2			-0.781	0.000794	0.0453	AKT (family),ATF2,CD38,CDK5,CREB (family),CREB1,EGFR,EIF4E,ERK (family),FOXO3,GNAS,GSK3 (family),HDAC2,HNF4A,IFNG,isoproterenol,MAPT,MEK (family),MKNK1,ODC1,PFKFB3,RAF1,SRC,STAT3,VIM	ACTN1,ALB,ANXA1,ANXA2,CAVIN1,CTH,DDX39B,DIABLO,EPB41L2,FBN1,FGF23,FSCN1,HNRNPH1,HSP90B1,HSPA8,HSPB1,ITGB4,JCHAIN,LMNB1,LTF,LYZ,MANF,MMP2,MYLK,MYO1B,NASP,PPFIBP2,RBFOX1,RETN,RPN1,S100A8,S100A9,S100P,SERBP1,SERPINB1,SH3KBP1,SSR4,TPD52L2,UCHL1,UTRN,WASL	41 (25)	25				C/EBP (family),CGA,CSF3,EGFR,FOSL1,GATA4,IL6,malondialdehyde,MAPT,NKX2-5,PRKACA,PTGS2,RYR2,TIMP1	hydrogen peroxide
5,5'-dithiobis(2-nitrobenzoic acid)	chemical reagent		2			0	0.000809	0.0332	5,5'-dithiobis(2-nitrobenzoic acid),ITGB3,LIPA,MMP1	ANXA1,FN1,ILK,LTF,LYZ,MMP2,S100A9,UAP1L1	8 (4)	3					LIPA
CK1ε/CK1δ	group		2			-0.707	0.000809	0.0231	CK1ε/CK1δ (family),ERK (family),YAP/TAZ (family)	ACTN1,FN1,HSPA1A/HSPA1B,HSPB1,LCN2,MMP2,MYLK,TGM2	8 (3)	2
2-bromoethylamine	chemical reagent		1			-0.447	0.000819	0.0158	2-bromoethylamine	A2M,ANXA1,ANXA2,LCN2,RBM3	5 (1)	1				CD14,LCN2,TIMP1
ATF6	transcription regulator		1	Activated		2.236	0.000819	0.0087	ATF6	CALR,DNAJB11,HSP90B1,MANF,PDIA4	5 (1)	1	GUCY2D,hydrogen peroxide,lipopolysaccharide,metformin,PIK3R1,PNPLA8,RYR2	TMBIM6
meds433	chemical reagent		1			1.342	0.000819	0.0063	meds433	LTF,MMP2,S100A8,S100A9,TGM2	5 (1)	1				LTF	TGM2
enalapril	biologic drug		1			-0.378	0.000821	0.0329	enalapril	A2M,FBN1,FN1,HSPB1,LCN2,MMP2,SOD2	7 (1)	1				LCN2,PTGS2	ANGIOTENSIN II RECEPTOR TYPE 1 (family),CYBA,hydrogen peroxide,KDR,PRL
allopregnanolone	chemical - endogenous mammalian		2			0.832	0.000846	0.0414	allopregnanolone,CREB (family),NFKB (complex),PRKCA,PRKCB	CTH,DDX39B,FN1,FSCN1,HSPB1,LCN2,MMP2,MYLK,RBFOX1,S100A8,S100A9,SOD2,TGM2	13 (5)	4					PTGS2
MGAT1	enzyme		2			0.535	0.000879	0.0451	CTLA4,EGFR,MGAT1,PTK2,SMAD2	ANXA1,FBN1,FN1,HNRNPH1,HSP90B1,HSPB1,ITGA6,ITGB4,LCN2,SERBP1,SERPINB1,SOD2,TGM2,WASL	14 (5)	5				EGFR
allopurinol	chemical drug		1			-0.816	0.00092	0.0221	allopurinol	A2M,ANXA1,ANXA2,ITGB4,LCN2,RBM3	6 (1)	1				CD14,LCN2,TIMP1	8-epi-prostaglandin F2alpha,hydrogen peroxide,malondialdehyde,PTGS2
nitroflurbiprofen	chemical reagent		2			0.816	0.00092	0.017	NFKB1,nitroflurbiprofen	A2M,CTH,FN1,FSCN1,MMP2,SOD2	6 (2)	2
ADENOSINE RECEPTOR (family)	group		3			1.298	0.000935	0.0387	ADENOSINE RECEPTOR (family),ADORA2A,ADORA2B,ADORA3,BDNF,Ca2+,CASP1,CREB (family),CREB1,IL18,IL1B,IL33,MAPK14,MAPK8,NFKBIA,NTRK1,P38 MAPK (family),PTEN,STAT3,TP53	ANXA2,CAVIN1,CFI,COL12A1,CTH,DCTN2,DDX39B,DNAJB11,EP400,EPB41L2,FGF23,HSP90B1,HSPA8,ILK,ITIH1,LCN2,LTF,MANF,MAP1B,MIF,MYO1B,NUCKS1,PDHX,PDIA4,PGD,PI3,RBFOX1,RBM3,RPN1,S100A8,SERPINB1,SH3KBP1,SNX5,SSR4,STOM,TMPO,TPD52L2,TRIM28	38 (20)	16
EGFR	kinase		2			-0.729	0.00095	0.034	AGT,AKT (family),CREB (family),CREB1,EGFR,EPB41,ERBB2,ERK (family),FAS,FOXO1,GNAS,HIF1A,KRAS,MAPK8,MMP9,NFKB1,NFKBIA,NOTCH1,NTRK1,ODC1,P38 MAPK (family),PARP1,PGR,PRKCD,SP1,SPRY2,STAT3,STAT5B,STAT6,TIMP1,WBP2,YAP1	ACTN1,ALB,ANXA1,ANXA2,ARHGEF11,CFI,CIRBP,CTSG,DDX39B,DNAJB11,ECHS1,EP400,EPB41L2,FARSB,FBN1,FGF23,FSCN1,HNRNPH1,HSP90B1,HSPA1A/HSPA1B,HSPA8,HSPB1,ILK,ITGA6,JCHAIN,LCN2,MANF,MIF,MMP2,MZB1,NUCKS1,PDHX,PHLDB1,PLBD1,RBFOX1,RCN3,RETN,S100P,SERBP1,SH3KBP1,SSR4,STOM,SUN1,TGM2,TMOD3,UTRN,WASL	47 (32)	32	ADAM10,ADAM17,ANGIOTENSIN II RECEPTOR TYPE 1 (family),BOMBESIN (family),C/EBP (family),CGA,cisplatin,CUX1,cyclosporin A,EGFR LIGAND (family),ELANE,FGF10,ganglioside GD1a,hexachlorobenzene,HOXA10,hydrogen peroxide,isoproterenol,lipopolysaccharide,lorlatinib,MAC (complex),MGAT1,Muc4,PELP1,PPARGC1A,PRKACA,PRL,RHBDF2,SHC4,ST8SIA1,Tween 20	5,8,11,14-eicosatetraynoic acid,5Z-7-oxo-zeaenol,acridine yellow,AF8c,allitinib,alvespimycin,ARF5,BDTX-189,BMS-566394,BMS-599626,BMS-690514,camptothecin,carbon C 14 dacomitinib,cetuximab,diphtheria toxin,DZD9008,ectoine,EFNA5,epertinib,ES-072,FBXW2,FCN-411,G PROTEIN ALPHA (family),gefitinib,GPRC5A,GW-583340,HS-10376,magnesium,metformin,mir-223,MP 412,NR0B2,ORIC-114,PIK3C3,pirotinib,poziotinib,PTP…		FOSL1,KCNN4,LCN2,PTGS2,UBA1	CCNG2,IL36A,PTGS1,SDHB,TIMP1
NFAT (complex)	complex		2			0.832	0.000951	0.0465	IL5,NFAT (complex),NFAT5,NFATC1	A2M,ACTN1,ANXA2,FGF23,HSP90B1,JCHAIN,LMNB1,MANF,MYLK,PDIA4,RBM3,RPN1,UTRN	13 (4)	3	hydrogen peroxide,PIK3R1,ZAP70	cyclosporin A		IL5,IL6
PIK3C3	kinase		2			0.832	0.000951	0.0468	EGFR,PIK3C3,PLD (family)	ANXA1,FBN1,FN1,HNRNPH1,HSP90B1,HSPB1,ITGA6,LCN2,MMP2,RETN,SERBP1,TGM2,WASL	13 (3)	3	cisplatin	RUBCN		SREBF1	EGFR
mir-122 (includes others)	microRNA		2	Activated		2.53	0.000973	0.0155	mir-122 (includes others),SREBF1	CFI,CTH,FN1,MAP1B,PGD,RBM3,RETN,SEPTIN9,TGM2,TPD52L2	10 (2)	2	QKI			SREBF1	ADAM10,CUX1,IL6,INSIG1,KLK5,TGM2
polymethacrylic acid	chemical reagent		2			0.632	0.000973	0.0282	ADAM17,ERK (family),polymethacrylic acid	ACTN1,ANXA2,CAVIN1,FN1,HSPB1,LCN2,MMP2,MYLK,PGD,TGM2	10 (3)	2				ADAM17
ALPHA 1 ANTITRYPSIN (family)	group		2			-1.807	0.000977	0.0359	ALPHA 1 ANTITRYPSIN (family),CREB (family),ELANE,F2,MMP14,PLG,SERPINA1,TRYPSIN (family)	AZU1,CALR,CTH,DDX39B,ELANE,FN1,FSCN1,LCN2,LYZ,MIF,MMP2,PDIA4,PHLDB1,RBFOX1,SOD2	15 (8)	8	IL6				ELANE
EGLN (family)	group		2			0	0.001	0.0435	EGLN (family),EGLN2,GATA3,KLF2,WWTR1	A2M,CAVIN1,ECHS1,FN1,FSCN1,ITGB4,LCN2,LIN7C,MIF,S100A8,S100A9,TGM2	12 (5)	5					GATA3,LCN2,OSM,SAA1
ES-072	chemical drug		2			0.577	0.001	0.0364	CD274,EGFR,ES-072	ANXA1,FBN1,FN1,HNRNPH1,HSP90B1,HSPB1,ITGA6,LCN2,MMP2,SERBP1,TGM2,WASL	12 (3)	2					EGFR
UBA1	enzyme	-0.86	1			1	0.00111	0.0158	UBA1	ANXA2,HSP90B1,HSPA8,HSPB1	4 (1)	1	EGFR,RPL13A	MLN7243,NFKBIA
gefitinib	chemical drug		1			-1	0.00111	0.0151	gefitinib	FSCN1,HSPB1,S100A9,TGM2	4 (1)	1				FOSL1,FSCN1,NFKB2,NFKBIA,RELB,TGM2	EGFR,NFKB (family),PRL,PTGS2
miR-204-5p (and other miRNAs w/seed UCCCUUU)	mature microRNA		3			0.849	0.00113	0.0058	BTK,CASP2,CD247,CREB (family),CSF2,E2F (family),E2F1,EGFR,ERBB2,ERK (family),ESR1,ESTROGEN RECEPTOR (family),HBEGF,HNRNPK,IRF4,KRAS,miR-204-5p (and other miRNAs w/seed UCCCUUU),MKNK1,MUC1,NFAT (family),NFAT5,NFATC1,PDPK1,PDX1,PI3K (complex),PIK3C3,PKD1,PRKCD,PTK2,PTPN11,RAC1,RB1,RUNX3,SIRT1,SNCA,SRC,STAT3,STAT5B,STAT6,TP53,TP73,WBP2,ZAP70	ACTN1,ALB,ARHGEF11,AZU1,CAVIN1,CIRBP,CLTA,COL12A1,CST3,DCTN2,DDX39B,DIABLO,ELANE,EPB41L2,FARSB,FGF23,FN1,HNRNPH1,HSP90B1,ILK,ITGA6,ITGB4,JCHAIN,MANF,MIF,MMP2,MYO1B,MZB1,NASP,NUCKS1,PDHX,PDIA4,PGD,PLBD1,RBFOX1,RBM3,RCN3,RETN,RPN1,S100P,SERBP1,SERPINB1,SLC4A1,SNX5,SSR4,STOM,SUN1,TMOD3,TRIM28,WASL	50 (43)	42					CTSC,GNB1,PIK3R1
LCN2	transporter	4.62	1			1.342	0.00117	0.009	LCN2	ACTN1,FN1,MIF,MMP2,SOD2	5 (1)	1	2,2',4,4'-tetrabromodiphenyl ether,2-bromoethylamine,allopurinol,C/EBP (family),CEBPA,CEBPE,cisplatin,cyclosporin A,EGFR,enalapril,fenamic acid,gentamicin,gentamicin C,hexachlorobenzene,hydrogen peroxide,IL17C,IL22,IL36A,imiquimod,indomethacin,isotretinoin,lipopolysaccharide,lomustine,MALT1,MAPT,NFKB1-RELA (complex),NFKBIA,NFKBIZ,NR1I2,OSM,phenacetin,phenylbutazone,phenylhydrazine,puromycin amino…	BMP10,CLUH,dimethyl sulfoxide,EGLN (family),GATA4,HFE,HOXA10,INSIG1,KCNK9,MLT-827,MRTFA,MRTFB,PF-4457845,RPL13A,SRF,TNIP1		PPARGC1A,SREBF1
RUBCN	other		2			-1.342	0.00117	0.0087	MAPT,PIK3C3,RUBCN	HSPA1A/HSPA1B,HSPB1,LCN2,MAP1B,RETN	5 (3)	2				GATA4	IL6,MAPT,PIK3C3
aprepitant	chemical drug		1			-0.447	0.00117	0.0256	aprepitant	ANXA1,ITGA6,PI3,S100A8,S100A9	5 (1)	1					PI3,SAA1,SERPINB5
EPM2A	phosphatase		2			0	0.00118	0.027	EPM2A,GSK3B,MAPT,PRKAA2	ALB,FN1,HSPA1A/HSPA1B,HSPB1,LCN2,MAP1B,MYLK,TGM2	8 (4)	3					MAPT
EPHA/B DIMER (complex)	complex		3			-1.46	0.00119	0.0206	CTNNB1,EGFR,EPH RECEPTOR (family),EPHA/B DIMER (complex),EPHA2,EPHB1,EPHB2,EPHB4,EPHB6,ESTROGEN RECEPTOR (family),ITGB3,MAP4K4,MMP14,PRKCD,PTPN11,REL,SHC1,SRC,STAT3,YES1,ZAP70	ANXA2,ARHGEF11,CAVIN1,COL12A1,ELANE,FBN1,FSCN1,HNRNPH1,HSP90B1,HSPA1A/HSPA1B,ILK,JCHAIN,LYZ,MAP1B,NASP,PDHX,PHLDB1,RBM3,S100A8,SERBP1,SOD2,SSR4,WASL	23 (21)	14
flunitrazepam	chemical drug		3			0.816	0.00121	0.0129	flunitrazepam,GABA-A RECEPTOR (complex),MAPT,TSPO	ANXA1,HSPA1A/HSPA1B,HSPB1,LCN2,MAP1B,SOD2	6 (4)	2
platelet activating factor-C16	chemical - endogenous mammalian		2			0	0.00121	0.018	MAPT,platelet activating factor-C16,PTAFR,TYK2	HSPA1A/HSPA1B,HSPB1,LCN2,MAP1B,MMP2,UCHL1	6 (4)	3				IL6,MAPT
IRF7	transcription regulator		2			1.134	0.00128	0.0338	ATF4,IRF7	CALR,CTH,FN1,HSP90B1,S100A8,SOD2,TMPO	7 (2)	2	5-azacytidine,cisplatin,gentamicin,IL5,imiquimod,lipopolysaccharide,OSM,PIK3R1,PRL	EFNA5,FSCN1		IL6,TMBIM6
takinib	chemical drug		2			0.378	0.00128	0.0167	ADAM17,takinib	ANXA2,CAVIN1,FN1,HSPB1,MIF,MMP2,PGD	7 (2)	2					ADAM17
gentamicin	chemical drug		1			0.302	0.00132	0.0285	gentamicin	CALR,CST3,EIF3D,EPB41L2,HSP90B1,HSPA1A/HSPA1B,HSPB1,LCN2,MMP2,MYO1B,PDIA4	11 (1)	1				IRF7,LCN2,TIMP1	ANGIOTENSIN II RECEPTOR TYPE 1 (family),IL6,RGCC
RNF128	enzyme		2	Inhibited		-2.121	0.00142	0.0207	CD247,JNK (family),RNF128	A2M,FN1,MMP2,NASP,RBM3,SOD2,SSR4,TGM2	8 (3)	2					CD247,CYTOKINE (family),IL5,NFATC1
PTGS2	enzyme		1			0.816	0.00155	0.0312	PTGS2	CALR,CST3,FN1,MMP2,RETN,TGM2	6 (1)	1	5-azacytidine,BOMBESIN (family),C/EBP (family),camptothecin,CD14,CEBPA,CGA,cis-urocanic acid,cisplatin,CYTOKINE (family),doxycycline,EFNA5,EGFR,enalapril,F2R,FGF10,ganglioside GD1a,hydroperoxide,IGFBP7,IL22,imiquimod,isoproterenol,lipopolysaccharide,LTF,LUCAT1,MAC (complex),MRTFA,MRTFB,NFATC1,NFKB (family),NFKB-RELA (complex),NFKB1-RELA (complex),NFKBIA,NUP98-DDX10,oxalic acid,peptidoglycan,PPP3C…	2-hydroxyarachidonic acid,allopregnanolone,allopurinol,bromfenac,cyclosporin A,darbufelone,etodolac,etoricoxib,eugenol,gefitinib,GYY 4137,helenalin,indomethacin,isotretinoin,licofelone,lornoxicam,lumiracoxib,mefenamic acid,menatetrenone,metformin,N-acetylglucosamine,NFKB2,niflumic acid,nitroarachidonic acid,nitroaspirin,noramidopyrine,phenacetin,phenylbutazone,phloroglucinol,RELB,salinosporamide …		PRKACA,TGM2
RGCC	other		2			0	0.00155	0.0412	RGCC,SCD	FN1,LCN2,MMP2,RETN,S100A8,S100A9	6 (2)	2	GATA3,lipopolysaccharide,MAC (complex)	gentamicin,STEAP3		SREBF1
metformin	chemical drug		1			0.378	0.00158	0.0229	metformin	FN1,ILK,ITGA6,ITGB4,JCHAIN,RETN,SOD2	7 (1)	1				ATF6,ERN1,Gzmb,NFKBIA,NR0B2,PLAU,PPARGC1A,PPARGC1B,PRKACA,TRAF2	CYTOKINE (family),EGFR,IL6,ILK,malondialdehyde,MAPT,NLRC4,PTGS2,SREBF1,XBP1
thioacetamide	chemical toxicant		1			-0.378	0.00158	0.0399	thioacetamide	ANXA1,ANXA2,FBN1,ITGB4,LCN2,MMP2,RBM3	7 (1)	1				CD14,IL6,KDR,LCN2,malondialdehyde,PTGS2,TIMP1
GATA3	transcription regulator		1			-0.447	0.00162	0.0214	GATA3	ECHS1,FSCN1,S100A8,S100A9,TGM2	5 (1)	1	GATA1,GATA4,isotretinoin,MEF2C	EGLN (family),ELF5,TBX21		CYTOKINE (family),FGF10,IL22,IL5,IL6,PTGS1,RGCC,TGM2	BMF,BOK,CEBPA,FSCN1
RNF114	transcription regulator		2			0.447	0.00162	0.023	EHD1,RNF114,TAB1,TNIP1	HSP90B1,LCN2,MMP2,S100A8,S100A9	5 (4)	3					TNIP1
dimethyl sulfoxide	chemical drug		1			-0.447	0.00162	0.0212	dimethyl sulfoxide	ALB,ANXA1,CALR,COL22A1,LCN2	5 (1)	1				GATA4,MAPT,MEF2C,NKX2-5,PANX3,PTGS1	LCN2
gentamicin C	chemical drug		1			-0.447	0.00162	0.0273	gentamicin C	A2M,ANXA1,ANXA2,LCN2,RBM3	5 (1)	1				CD14,LCN2,malondialdehyde,TIMP1
DEVD-Cho	chemical reagent		2			1.667	0.00164	0.0482	CASP1,CASP2,CASP8,DEVD-Cho,HNRNPK,JNK (family),MAPK8	A2M,COL12A1,DIABLO,FN1,ITGA6,LCN2,MIF,S100A9,TGM2	9 (7)	6					CASP2,CASP6
PI3	other	4.108	2			-1	0.00164	0.0413	CELA1,ELANE,ELASTASE (family),NFKB (complex),PI3	AZU1,FN1,HSPA1A/HSPA1B,HSPB1,LCN2,MMP2,MYLK,SOD2,TGM2	9 (5)	4	camptothecin,cisplatin,CSF (family),IL17C,IL22,lipopolysaccharide,OGT,OSM	aprepitant,WZB117		NFKBIA	ELANE
cis-urocanic acid	chemical drug		2			0.333	0.00164	0.0487	cis-urocanic acid,NFKB (complex)	FN1,HSPA1A/HSPA1B,HSPB1,LCN2,MMP2,MYLK,SOD2,TGM2,TMOD3	9 (2)	2				IL6,PTGS2
camptothecin	chemical drug		1			0	0.00169	0.0188	camptothecin	CALR,DDX39B,HSPA1A/HSPA1B,HSPA8,HSPB1,NUCKS1,PI3,SOD2	8 (1)	1				CASP2,IL6,NFKB2,NFKBIA,PI3,PTGS2,SAA1	CSF (family),EGFR,MRTFB,TRAF2
ORAI1	ion channel		2			1.265	0.00171	0.0487	CD247,ERK (family),ORAI1,TRYPSIN (family)	ACTN1,FN1,LCN2,MIF,MMP2,MYLK,NASP,RBM3,SSR4,TGM2	10 (4)	3	lipopolysaccharide,NFKB2			CD247,IL22,IL6,KDR,NFATC1,TBX21	PRKACA
isradipine	chemical drug		3			0.762	0.00174	0.0494	AKT (family),C-SRC (family),CACNA1C,CACNA1H,CCND1,CREB (family),EGFR,ERBB2,ERK (family),ERK1/2 (family),GABPA,HNF4A,HNRNPK,HSF1,INSR,IRF4,isradipine,JNK (family),MAPK9,NFATC1,NFKB (complex),NR3C1,PI3K (family),PRKCD,RELA,STAT3,STAT4,TP53	ACTN1,ANXA1,ANXA2,CALR,CAVIN1,CLTA,COL12A1,CTH,DCTN2,DDX39B,ECHS1,FBN1,FSCN1,HNRNPH1,ITGA6,ITGB4,JCHAIN,MANF,MIF,NASP,NUCKS1,PDHX,PDIA4,PGD,PPFIBP2,RBFOX1,RBM3,RCN3,RETN,RPN1,S100P,SERBP1,SERPINB1,SH3KBP1,SNX5,SOD2,STOM,TGM2,TRIM28,TUBA1B,UCHL1,UTRN,WASL	43 (28)	25
CLUH	translation regulator		1			0	0.00177	0.0029	CLUH	DDX39B,DIABLO,LCN2,PDHX	4 (1)	1					LCN2
OMA1	peptidase		2			0	0.00177	0.0303	EIF2A,OMA1,OPA1	CTH,LCN2,S100A8,S100A9	4 (3)	3	cisplatin			PPARGC1B	PPARGC1A
USP22	peptidase		1			-1	0.00177	0.0159	USP22	FN1,HSPB1,LYZ,TGM2	4 (1)	1	TFAP2A			CSF3R,TBX21	TGM2
imiquimod	chemical drug		1	Activated		2	0.00177	0.0111	imiquimod	LCN2,S100A8,S100A9,SOD2	4 (1)	1				CYTOKINE (family),IL17C,IL22,IL36A,IL6,IRF7,LCN2,NFKBIA,PTGS2
peptidoglycan	chemical - endogenous non-mammalian		1	Activated		2	0.00177	0.0173	peptidoglycan	BPI,S100A8,S100A9,SOD2	4 (1)	1				CSF3,CYTOKINE (family),IL5,IL6,NFKBIA,PTGS2
LILRB1	transmembrane receptor		1			0.577	0.00179	0.0065	LILRB1	HSPB1,MMP2,UCHL1	3 (1)	1	CSF (family)				CD247
PF-4457845	chemical drug		1			-1.732	0.00179	0.0067	PF-4457845	LCN2,S100A8,S100A9	3 (1)	1					LCN2,NFATC1
STS	enzyme		1			-0.577	0.00179	0.016	STS	HSPA1A/HSPA1B,LTF,MYLK	3 (1)	1	lipopolysaccharide			C/EBP (family),LTF,XBP1
TNIP1	other		1			-1.732	0.00179	0.0109	TNIP1	LCN2,S100A8,S100A9	3 (1)	1	CSF (family),lipopolysaccharide,TGM2	RNF114			IL17C,IL36A,LCN2,RELB
UDP-D-glucose	chemical - endogenous mammalian		1			-1.732	0.00179	0.0136	UDP-D-glucose	CALR,HSP90B1,PDIA4	3 (1)	1
mannose-modified gamma-cyclodextrin	chemical reagent		2			-1.732	0.00179	0.0109	KDR,mannose-modified gamma-cyclodextrin,PDGFRB	A2M,ANXA2,FN1	3 (3)	2					IL6,KDR
5-azacytidine	chemical drug		1			0.378	0.00192	0.0356	5-azacytidine	ANXA2,CALR,CAVIN1,HSP90B1,HSPA8,MYO1B,TGM2	7 (1)	1				FOSL1,IRF7,KDR,N4BP2L2,NKX2-5,PDI (family),PLAU,PTGS2,RUNX3,SERPINB8,TGM2
NAGLU	enzyme	0	2			0	0.00198	0.0265	NAGLU,PRKAA1	ALB,FN1,LYZ,MYLK,SOD2,TGM2	6 (2)	2	NFKBIA	strychnine			MAPT
HOXA10	transcription regulator		3			0.566	0.00203	0.0408	AR,CREBBP,ESR1,ESR2,ESTROGEN RECEPTOR (family),FOXO1,GATA1,HNF4A,HOXA10,MYC,NCOA1,NFE2L2,NFKB (complex),NR3C1,PPARA,RELA,SOX2,SP1,STAT3,TP53	ANXA2,ARHGEF11,AZU1,CAVIN1,CIRBP,COL12A1,CTH,CTSG,DCTN2,DCTN3,DDX39B,DNAJB11,EIF3D,ELANE,EPB41L2,FBN1,FGF23,FN1,FSCN1,HNRNPH1,HSPA1A/HSPA1B,HSPA8,HSPB1,ILK,ITGB4,LCN2,LMNB1,LTF,LYZ,MAP1B,MIF,MYLK,NASP,NUCKS1,PDIA4,PPFIBP2,RBM3,RPN1,S100P,SERPINB1,SH3KBP1,SLC4A1,SNX5,SOD2,STOM,TMOD3,TMPO,TRIM28,UCHL1,YWHAQ	50 (20)	20	doxycycline,NUP98-DDX10			EGFR	CSF3R,GATA1,KAT5,LCN2,LTF,PIK3R1
CGA	other		1			-1.342	0.0022	0.0137	CGA	DNAJB11,HSP90B1,MMP2,PDIA4,SSR4	5 (1)	1	isobutylmethylxanthine,isoproterenol,PPP3CA,TFAP2A	OSM		EGFR,PTGS2,STAT5A	FHL1
ascididemin	chemical - endogenous non-mammalian		2			1.89	0.00232	0.0417	ascididemin,CASP2,CASP8,JNK (family)	A2M,DIABLO,FN1,MMP2,S100A9,SOD2,TGM2	7 (4)	3				CASP2
PDCD6IP	other	-0.322	3			0.469	0.00242	0.0225	AKT (family),AR,CBL,CD247,EGFR,ERBB2,FLT1,IL6ST,LCK,MAPK8,MTOR,NOTCH1,NTRK1,PDCD6IP,PDGFRB,RIPK1,SPRY2,STAT3,TGFB1,TP53,TYK2,ZAP70	ALB,ANXA1,CFI,COL12A1,CTSG,DCTN2,DNAJB11,ECHS1,FBN1,FN1,FSCN1,HNRNPH1,HSP90B1,LIN7C,LMNB1,MANF,MIF,MMP2,MYO1B,NASP,NUCKS1,PDHX,PDIA4,PGD,PPFIBP2,RBM3,RCN3,RETN,RPN1,S100P,SERBP1,SLC4A1,SNX5,SSR4,STOM,SUN1,TMOD3,TRIM28,UCHL1,UTRN,WASL	41 (22)	21	vancomycin	F2R
CASP6	peptidase		2			0	0.00248	0.0248	CASP1,CASP6,CASP8,LMNA	LCN2,LMNB1,MMP2,S100A9,SUN1,TMPO	6 (4)	4	DIDO1	CASP2,cyclosporin A,DEVD-Cho,IL5,STAT5A
KRN-633	chemical drug		2	Inhibited		-2	0.00266	0.0281	KDR,KRN-633,PRKCB	A2M,ANXA2,FN1,MMP2	4 (3)	2					KDR
MAPT	other		1			1	0.00266	0.0125	MAPT	HSPA1A/HSPA1B,HSPB1,LCN2,MAP1B	4 (1)	1	AGRN,CAMP-DEPENDENT PROTEIN KINASE (complex),cyclosporin A,dimethyl sulfoxide,DOCK3,hydrogen peroxide,isoproterenol,isotretinoin,KAT5,lipopolysaccharide,pentosan polysulfate,platelet activating factor-C16,PRKACA,TPH1	A-769662,davunetide,EPM2A,ILK,KLC1,metformin,NAGLU,OGT,PPP3CA,RELN,RUBCN,TWF1		CD14,LCN2,MAP2,NFKB2,Srgn,TIMP1	malondialdehyde
diphtheria toxin	chemical - endogenous non-mammalian		1			-1	0.00266	0.0277	diphtheria toxin	COL12A1,MZB1,S100A8,S100A9	4 (1)	1				Muc4	EGFR
MRTFB	transcription regulator		1	Inhibited		-2.121	0.00275	0.0436	MRTFB	CTSG,ELANE,FN1,ILK,LCN2,LTF,S100A8,S100A9	8 (1)	1		camptothecin		EFNA5,FHL1,ILK,LOXL3,MAP2,NFKBIZ,POSTN,PTGS2,SRF,TRAPPC1	CEBPE,ELANE,LCN2,LTF
strychnine	chemical drug		2			-1.134	0.00279	0.0498	ERK (family),NAGLU,strychnine	ACTN1,FN1,LCN2,LYZ,MMP2,MYLK,TGM2	7 (3)	2					NAGLU
L-carnitine	chemical - endogenous mammalian		2			-0.447	0.0029	0.025	ANTIOXIDANT (family),G6PD,GSR,L-carnitine	A2M,ALB,FN1,PGD,RETN	5 (4)	4					IL6
QKI	other	0	1			-0.447	0.0029	0.015	QKI	CLTA,FN1,FSCN1,HNRNPH1,MAP1B	5 (1)	1	CEBPA,OSM	lipopolysaccharide,mir-31 (includes others)		FSCN1,mir-122 (includes others)	EGFR,PPARGC1A
cytokine	group		1	Activated		2.236	0.0029	0.0378	CYTOKINE (family)	ILK,ITGA6,MMP2,RETN,SOD2	5 (1)	1	C/EBP (family),CD14,ELANE,GATA3,IL36A,imiquimod,lipopolysaccharide,MAC (complex),peptidoglycan,ZAP70	alpha-pinene,doxycycline,HFE,LTF,magnesium,metformin,RELB,RNF128,Srgn		hydrogen peroxide,IL6,NFKBIA,PLAU,PPARGC1A,PTGS2,STAT5A,TIMP1	BMF,ILK
ADAM17	peptidase		1			0	0.00307	0.0276	ADAM17	ANXA2,CAVIN1,FN1,HSPB1,MMP2,PGD	6 (1)	1	CUX1,huperzine A,hydrogen peroxide,lipopolysaccharide,OSM,polymethacrylic acid	aderbasib,GYY 4137,rhesus theta-defensin 1,rhesus theta-defensin 2,rhesus theta-defensin 3,takinib,TFAP2A		CSF3,EGFR,IL6,KRT8,NFATC1	IL36A
TGM2	enzyme	3.867	1			0.816	0.00307	0.0305	TGM2	FARSB,FN1,ITGA6,ITGB4,MMP2,S100A8	6 (1)	1	5-azacytidine,CSF (family),F2R,GATA3,gefitinib,hydrogen peroxide,IL6,lipopolysaccharide,NFKB (family),NR1I2,OGT,PRKACA,PTGS2	GATA4,meds433,mir-122 (includes others),STEAP3,USP22		NLRC4,PTGS1,TNIP1	NFKBIA,SDHB
HOXA10	transcription regulator		1			-0.378	0.00332	0.0335	HOXA10	CTSG,FN1,LCN2,LTF,LYZ,MAP1B,MYLK	7 (1)	1	doxycycline,NUP98-DDX10			EGFR	CSF3R,GATA1,KAT5,LCN2,LTF,PIK3R1
2,2',4,4'-tetrabromodiphenyl ether	chemical reagent		1			1.414	0.00339	0.012	2,2',4,4'-tetrabromodiphenyl ether	LCN2,LTF	2 (1)	1				LCN2,LTF
AGRN	other		1			-1.414	0.00339	0.0072	AGRN	MAP1B,UTRN	2 (1)	1	HTT			MAP2,MAPT
CYBA	enzyme		1			1.414	0.00339	0.0191	CYBA	FN1,SOD2	2 (1)	1	CD247,IL22,lipopolysaccharide,NFKBIA,NR0B2,puromycin aminonucleoside,ZAP70,zymosan	cyclosporin A,enalapril		IL6	hydrogen peroxide
GPX8	enzyme		1			0	0.00339	0.0179	GPX8	FN1,ITGB4	2 (1)	1	vancomycin			CSF3,IL6
KLK5	peptidase		1			1.414	0.00339	0.0196	KLK5	S100A8,S100A9	2 (1)	1	isotretinoin	mir-122 (includes others)		IL22,IL6
KRT8	other	-0.167	1			0	0.00339	0.0054	KRT8	ITGB4,SLC4A1	2 (1)	1	ADAM17,IL6,indomethacin,PPP3CA,RYR2	F2R,NFKBIA
L-threonine	chemical - endogenous mammalian		1			0	0.00339	0.0147	L-threonine	ALB,SOD2	2 (1)	1	PRKACA	OGT
LMO4	transcription regulator		1			1.414	0.00339	0.015	LMO4	RETN,SOD2	2 (1)	1		cisplatin,GATA1		PPARGC1A,RYR2
MLT-827	chemical - protease inhibitor		1			-1.414	0.00339	0.0157	MLT-827	LCN2,S100A8	2 (1)	1					IL6,LCN2
N4BP2L2	transcription regulator		1			-1.414	0.00339	0.0046	N4BP2L2	AZU1,ELANE	2 (1)	1	5-azacytidine				ELANE
SERPINB8	other	0	2			1.414	0.00339	0.0137	FURIN,SERPINB8,TRYPSIN (family)	FSCN1,MIF	2 (3)	2	5-azacytidine,CSF (family),Srgn	OSM
SIGIRR	transmembrane receptor		1			-1.414	0.00339	0.0196	SIGIRR	S100A8,S100A9	2 (1)	1		KLF3,lipopolysaccharide			IL17C,IL6
SLC16A2	transporter	0	1			0	0.00339	0.003	SLC16A2	CIRBP,RBM3	2 (1)	1	NFKBIA	lipopolysaccharide			PPARGC1A
SLC22A3	transporter	0	1			1.414	0.00339	0.0196	SLC22A3	S100A8,S100A9	2 (1)	1				IL6
WZB117	chemical reagent		1			-1.414	0.00339	0.0147	WZB117	PI3,S100A8	2 (1)	1					PI3
YTHDC1	other		1			1.414	0.00339	0.0242	YTHDC1	ANXA1,FN1	2 (1)	1
cetuximab	biologic drug		1			0	0.00339	0.0189	cetuximab	FN1,HSPB1	2 (1)	1					EGFR,XBP1
oxalic acid	chemical - endogenous non-mammalian		1			1.414	0.00339	0.0196	oxalic acid	S100A8,S100A9	2 (1)	1				IL6,PTGS2
HRH3	G-protein coupled receptor		1			-0.577	0.00342	0.0323	HRH3	RETN,S100A8,S100A9	3 (1)	1		betahistine
LUCAT1	other		1			0.577	0.00342	0.0209	LUCAT1	FN1,ITGB4,SOD2	3 (1)	1				PTGS2
NUP98-DDX10	fusion gene/product		1			-1.732	0.00342	0.011	NUP98-DDX10	A2M,ELANE,LYZ	3 (1)	1				HOXA10,PTGS2	ELANE
SU 14813	chemical drug		2			-1.732	0.00342	0.025	KDR,PDGFRB,SU 14813	A2M,ANXA2,FN1	3 (3)	2					KDR
TAK 593	chemical drug		2			-1.732	0.00342	0.0297	KDR,PDGFR (family),TAK 593	A2M,ANXA2,FN1	3 (3)	2					KDR
XL820	chemical drug		2			-1.732	0.00342	0.0297	KDR,PDGFR (family),XL820	A2M,ANXA2,FN1	3 (3)	2					KDR
azetidyl-2-carboxylic acid	chemical reagent		1			-0.577	0.00342	0.0298	azetidyl-2-carboxylic acid	HSP90B1,HSPA1A/HSPA1B,HSPA8	3 (1)	1
bufalin	chemical reagent		1			0.577	0.00342	0.0171	bufalin	ILK,MMP2,YWHAQ	3 (1)	1					ILK
mannitol	chemical - endogenous mammalian		1			-0.577	0.00342	0.0212	mannitol	FGF23,FN1,SOD2	3 (1)	1					NFKBIA
TWF1	kinase	-1.222	2			-1.414	0.0037	0.0474	CREB1,PRKACA,TWF1	FN1,HSPA1A/HSPA1B,LCN2,MYO1B,S100A9,SH3KBP1,SOD2,SSR4	8 (3)	3					BMF,MAPT,NFKBIA,PRKACA,XBP1
BMP10	growth factor		1			1.342	0.00376	0.0304	BMP10	A2M,CFI,COL12A1,FN1,LCN2	5 (1)	1	OSM			ALOX12,IGFBP7,MEF2C,NFKBIA,TIMP1	IL22,LCN2
F2R	G-protein coupled receptor		1			0.447	0.00376	0.0443	F2R	FN1,ITGA6,MIF,MMP2,TGM2	5 (1)	1	GNB1,lipopolysaccharide	ELANE,TFAP2A		IGFBP7,IL6,KDR,MCAM,PIK3R1,PLAU,PTGS2,SRF,TGM2	KRT8,PDCD6IP,SERPINB5
HFE	transmembrane receptor		1			-0.447	0.00376	0.0419	HFE	HSP90B1,HSPA8,HSPB1,LCN2,LYZ	5 (1)	1	IL6,SREBF1				CYTOKINE (family),LCN2,SAA1
OGT	enzyme		1	Activated		2.236	0.00376	0.0204	OGT	MMP2,PDHX,PI3,TGM2,UCHL1	5 (1)	1		N-acetylglucosamine		CSF3,PI3,PPARGC1A,SREBF1,TGM2	IL6,L-threonine,MAPT,NFKBIA,TET2,valine
SYVN1	transporter		1			-1.342	0.00376	0.0189	SYVN1	CAVIN1,HSPB1,ITGA6,ITGB4,STOM	5 (1)	1	TRAPPC1,XBP1			GPRC5A,KCNN4,MCAM,NFKB2,PCBP1,PTPRJ	HTT
CSF3	cytokine		1			1.633	0.00376	0.04	CSF3	ACTN1,ELANE,LTF,LYZ,MMP2,S100P	6 (1)	1	ADAM17,FOSL1,GPRC5A,GPX8,hydrogen peroxide,IL36A,isoproterenol,lipopolysaccharide,NFKB1-RELA (complex),NFKBIZ,OGT,OSM,peptidoglycan,rhesus theta-defensin 1,SAA1,zymosan	icilin,NR1I2		CD14,CEBPA,CEBPE,CSF3R,ELANE,GATA1,GATA4,IL6,LTF	GNB4,NFATC1
SERPINB9	other		2			-1	0.00381	0.0221	CASP1,ELANE,Gzmb,SERPINB9	AZU1,ITGA6,LCN2,MMP2	4 (4)	3	CSF (family),lipopolysaccharide,Srgn	hydrogen peroxide,lorlatinib			ELANE,Gzmb,GZMB/PRF1/SRGN (complex)
ZAP70	kinase		1			0	0.00381	0.0105	ZAP70	ANXA1,NASP,RBM3,SSR4	4 (1)	1	hydrogen peroxide,IL6,MAC (complex),PRL,TIMP1,WP1066	[L2Zn3]6+ trimetallic cryptand,carboxymethylflavin,ESYT2,formylmethylflavin,isobutylmethylxanthine,lumichrome,N-acetylglucosamine,PTPRJ,riboflavin		CYBA,CYTOKINE (family),NFAT (complex)
KAT5	enzyme	0	1			1.633	0.00456	0.0239	KAT5	CALR,CTH,HSP90B1,MANF,PDIA4,SOD2	6 (1)	1		HOXA10		IL6,MAPT,PRL,SRF,STEAP3
LIPA	enzyme		1			-0.447	0.00478	0.0462	LIPA	ANXA1,LTF,LYZ,S100A9,UAP1L1	5 (1)	1	lipopolysaccharide,PPARGC1A,SAA1,TFAP2A	5,5'-dithiobis(2-nitrobenzoic acid),INSIG1,iodoacetic acid		CYP4A11	LTF
IL5	cytokine		1			1.414	0.0049	0.038	IL5	A2M,ANXA2,HSP90B1,JCHAIN,LMNB1,MANF,RBM3,RPN1	8 (1)	1	GATA1,GATA3,GATA4,indomethacin,isobutylmethylxanthine,lipopolysaccharide,MOG,NFAT (complex),NFATC1,NFKB (family),OSM,peptidoglycan,PRKACA	CYCLOOXYGENASE (family),cyclosporin A,Gzmb,IL22,IL6,LTF,RELB,RNF128,RUNX3,SCGB1A1,TBX21		CSF3R,CTSC,IRF7,XBP1	CASP6
FGF10	growth factor		1	Inhibited		-2	0.00526	0.0181	FGF10	ANXA1,ANXA2,LRPAP1,TMOD3	4 (1)	1	GATA3	lipopolysaccharide,mir-31 (includes others)		EGFR,PTGS2
NFKB2	transcription regulator		1	Activated		2	0.00526	0.0184	NFKB2	JCHAIN,MMP2,MZB1,SOD2	4 (1)	1	camptothecin,gefitinib,isotretinoin,lipopolysaccharide,MALT1,MAPT,NFKB1-RELA (complex),NFKBIA,SYVN1	CCAR2,PPARGC1A,TRAF2		ORAI1	PTGS2
RELB	transcription regulator		1			-1	0.00526	0.0216	RELB	FSCN1,MYO1B,PPFIBP2,SOD2	4 (1)	1	gefitinib,lipopolysaccharide,NFKB1-RELA (complex),NFKBIA	CCAR2,PLAU,TNIP1		FSCN1,IL6,PPARGC1B,TBX21	CYTOKINE (family),IL5,PTGS2,SERPINB5
telatinib	chemical drug		2	Inhibited		-2	0.00526	0.0448	HSP90 (family),KDR,PDGFRB,telatinib	A2M,ANXA2,FN1,HSPA1A/HSPA1B	4 (4)	3					KDR
KC1036	chemical drug		2			-1.732	0.00574	0.0274	AXL,KC1036,KDR	A2M,ANXA2,MMP2	3 (3)	2					KDR
NFATC1	transcription regulator	0	1			0.577	0.00574	0.0359	NFATC1	HSP90B1,PDIA4,UTRN	3 (1)	1	ADAM17,CEBPA,KCNN4,lipopolysaccharide,LTF,NFKB1-RELA (complex),ORAI1,PPP3CA,PRKACA	CSF3,cyclosporin A,PF-4457845,RNF128		IL22,IL5,IL6,PTGS2,TBX21,XBP1
SAA1	transporter	0.852	1			1.732	0.00574	0.0356	SAA1	MMP2,S100A8,S100A9	3 (1)	1	ADAM10,camptothecin,cisplatin,IL22,OSM,zymosan A	aprepitant,EGLN (family),HFE		CSF3,LIPA,NFKBIA	SREBF1
SUMO2	enzyme		1			0.577	0.00574	0.0274	SUMO2	CTH,HSPA8,TRIM28	3 (1)	1					IL6,PIK3R1
ADRA2	group		2	Activated		2.236	0.00598	0.04	ADRA2 (family),FOCAL ADHESION KINASE (family),GNB1,PLD (family)	CAVIN1,FN1,ILK,MMP2,SEPTIN9	5 (4)	3		paliperidone		GNB1,GNB4
ELF5	transcription regulator		2			0	0.00703	0.0448	ELF5,FOCAL ADHESION KINASE (family),SRC (family)	BPIFA2,FN1,ILK,MMP2	4 (3)	3	CD247				GATA3,ILK
RUNX3	transcription regulator		1			-1	0.00703	0.04	RUNX3	COL12A1,FBN1,ILK,MMP2	4 (1)	1	5-azacytidine,GATA1,isotretinoin,TBX21	hydrogen peroxide			IL5,ILK
STEAP3	transporter		1			0	0.00703	0.0479	STEAP3	ANXA2,HSPA8,SLC4A1,TGM2	4 (1)	1	KAT5				PIK3R1,RGCC,TGM2
TFAP2A	transcription regulator		1			1	0.00703	0.0464	TFAP2A	ANXA1,MMP2,S100A9,SOD2	4 (1)	1	cisplatin			CGA,LIPA,PLAU,TIMP1,USP22	ADAM17,BOK,EGFR,F2R
4-(4-(3-(4-trifluoromethoxy-phenyl)ureido)cyclohexyloxy)benzoic acid	chemical reagent		2			-0.447	0.00739	0.0388	4-(4-(3-(4-trifluoromethoxy-phenyl)ureido)cyclohexyloxy)benzoic acid,EIF2A,ERN1	DNAJB11,FN1,HSP90B1,LCN2,PDHX	5 (3)	2					ERN1
CCDC85A	other		2			0.447	0.00739	0.0388	CCDC85A,EIF2A,ERN1	DNAJB11,FN1,HSP90B1,LCN2,PDHX	5 (3)	2				ERN1
OSMI-1	chemical reagent		2			0.447	0.00739	0.0388	EIF2A,ERN1,OSMI-1	DNAJB11,FN1,HSP90B1,LCN2,PDHX	5 (3)	2				ERN1
XBP1	transcription regulator		1			1.414	0.00816	0.0482	XBP1	CALR,DNAJB11,FN1,HSP90B1,PDIA4,RCN3,RPN1,SSR4	8 (1)	1	hydrogen peroxide,IL5,KDR,lipopolysaccharide,NFATC1,NR0B2,STS,THEM6,TRAPPC1	cetuximab,metformin,PPARGC1A,RUNX1-RUNX1T1,TMBIM6,TWF1		ADAM10,C/EBP (family),CEBPA,PDI (family),SREBF1,SYVN1	NFKBIA
FOSL1	transcription regulator		1			-0.577	0.00879	0.0363	FOSL1	ITGB4,MAP1B,MMP2	3 (1)	1	5-azacytidine,ALOX12,cisplatin,EGFR,gefitinib,hydrogen peroxide,isoproterenol,lipopolysaccharide,OSM,PRKACA,SRF	EFNA5,RYBP,TET2		CSF3,PLAU	ELN,IL6
GNB1	other		1			1.732	0.00879	0.044	GNB1	CAVIN1,ILK,SEPTIN9	3 (1)	1	ADRA2 (family)	miR-204-5p (and other miRNAs w/seed UCCCUUU),MOG		F2R	ILK
THEM6	other		1			1.732	0.00879	0.0313	THEM6	DNAJB11,HSP90B1,PDIA4	3 (1)	1				XBP1
TPH1	enzyme		1			-1.732	0.00879	0.0333	TPH1	HSPA1A/HSPA1B,HSPA8,PPFIBP2	3 (1)	1	CAMP-DEPENDENT PROTEIN KINASE (complex),PRL			MAPT
isotretinoin	biologic drug		1			1.732	0.00879	0.031	isotretinoin	LCN2,S100A9,S100P	3 (1)	1				GATA3,KLK5,LCN2,MAPT,NFKB2,RUNX3	IL6,PTGS2
SREBF1	transcription regulator		1	Activated		2.236	0.00901	0.049	SREBF1	CFI,CTH,FN1,PGD,RETN	5 (1)	1	C/EBP (family),CASP2,isobutylmethylxanthine,LCN2,mir-122 (includes others),OGT,PIK3C3,PLAU,PPARGC1A,RGCC,ST8SIA1,STAT5A,TRAF2,XBP1	22(S)-hydroxycholesterol,A-769662,alvespimycin,cyclosporin A,lipopolysaccharide,metformin,NR1I2,SAA1		CD14,HFE	MEF2C
TRAPPC1	other		1			1.342	0.00901	0.045	TRAPPC1	CALR,HSP90B1,HSPA1A/HSPA1B,PDIA4,SSR4	5 (1)	1	KLF3,MRTFA,MRTFB			SYVN1,TBX21,TRAF2,XBP1
TET2	enzyme		1			-1	0.00916	0.0377	TET2	ANXA2,FN1,S100A9,TRIOBP	4 (1)	1	CEBPA	OGT		NKX2-5,TCL1A,TIMP1	FOSL1,IL6,RND3
hydroxypropyl-beta-cyclodextrin	chemical drug		1	Inhibited		-2	0.00916	0.0294	hydroxypropyl-beta-cyclodextrin	ALB,JCHAIN,MYO1B,MZB1	4 (1)	1					IL6
AC0072782	other		1			-1.414	0.00979	0.0236	AC0072782	AZU1,LYZ	2 (1)	1
ALOX12	enzyme		1			1.414	0.00979	0.0423	ALOX12	FN1,MMP2	2 (1)	1	BMP10,GATA1,OSM,phenylhydrazine,PPP3CA	lipopolysaccharide,sulfasalazine		FOSL1
CSF3R	transmembrane receptor		1			-1.414	0.00979	0.0472	CSF3R	LTF,LYZ	2 (1)	1	CEBPA,CSF3,hydrogen peroxide,IL5,lipopolysaccharide,USP22	HOXA10			LTF
CYP4A11	enzyme		1			1.414	0.00979	0.0242	CYP4A11	FN1,S100A8	2 (1)	1	LIPA,lipopolysaccharide	methapyrilene,NR1I2
ELANE	peptidase	4.666	1			0	0.00979	0.008	ELANE	AZU1,MMP2	2 (1)	1	CEBPA,CEBPE,CSF3,CTSC,GABP (complex),Gzmb,hydrogen peroxide,lipopolysaccharide,Srgn	ALPHA 1 ANTITRYPSIN (family),CUX1,mir-223,MRTFA,MRTFB,N4BP2L2,NUP98-DDX10,PI3,SERPINB9,SRF		CYTOKINE (family),EGFR,HISTONE (family),IL6,OSM	CD14,ELN,F2R,TIMP1
ELF5	transcription regulator		1			1.414	0.00979	0.0184	ELF5	BPIFA2,ILK	2 (1)	1	CD247				GATA3,ILK
ELN	other		1			0	0.00979	0.0137	ELN	FN1,MMP2	2 (1)	1	hydrogen peroxide	ELANE,FOSL1,lipopolysaccharide
FSCN1	other	-1.609	1			0	0.00979	0.0422	FSCN1	FN1,MMP2	2 (1)	1	gefitinib,IL6,lipopolysaccharide,NFKBIA,QKI,RELB	GATA3,mir-326			IRF7,MRTFA
HDAC8	transcription regulator		1			1.414	0.00979	0.039	HDAC8	FN1,MMP2	2 (1)	1	vancomycin				SMC3
KDR	kinase	0	1			1.414	0.00979	0.0352	KDR	A2M,ANXA2	2 (1)	1	5-azacytidine,cyclosporin A,F2R,GATA1,hydrogen peroxide,IL6,lipopolysaccharide,ORAI1,PLAU,SRF,thioacetamide	altiratinib,BMS-690514,enalapril,EOC317,foretinib,KC1036,KRN-633,mannose-modified gamma-cyclodextrin,ripretinib,SAR103168,SU 14813,TAK 593,telatinib,tesevatinib,XL820		STAT5A,XBP1
L-carnitine	chemical - endogenous mammalian		1			0	0.00979	0.0491	L-carnitine	A2M,ALB	2 (1)	1					IL6
MALT1	peptidase		1			1.414	0.00979	0.0157	MALT1	LCN2,S100A8	2 (1)	1	lipopolysaccharide	CEBPA		IL6,LCN2,NFKB2,NFKBIA
MC-1568	chemical reagent		1			0	0.00979	0.0137	MC-1568	FN1,MMP2	2 (1)	1
MCAM	other		1			1.414	0.00979	0.039	MCAM	FN1,MMP2	2 (1)	1	cisplatin,F2R,hydrogen peroxide,SYVN1
N-hydroxy-N'-(4-butyl-2-methylphenyl)formamidine	chemical reagent		1			-1.414	0.00979	0.0242	N-hydroxy-N'-(4-butyl-2-methylphenyl)formamidine	FN1,S100A8	2 (1)	1
N-methylsulfonyl-12,12-dibromododec-11-enamide	chemical reagent		1			-1.414	0.00979	0.0242	N-methylsulfonyl-12,12-dibromododec-11-enamide	FN1,S100A8	2 (1)	1
PDZ1i	chemical reagent		1			1.414	0.00979	0.0494	PDZ1i	ITGA6,ITGB4	2 (1)	1
PELP1	other		1			1.414	0.00979	0.0142	PELP1	COL12A1,MMP2	2 (1)	1	lipopolysaccharide			EGFR	CCNG2
RND3	enzyme		1			0	0.00979	0.0499	RND3	FN1,MMP2	2 (1)	1	lipopolysaccharide	TET2		PTGS2
SDHB	enzyme		1			0	0.00979	0.0191	SDHB	FN1,SOD2	2 (1)	1	PPARGC1A	EGFR,HTT,TGM2
SGO1	other	0	2			1.414	0.00979	0.0083	SGO1,WAPL	MACROD1,MMP2	2 (2)	2	CKAP2L				WAPL
STK24	kinase		1			1.414	0.00979	0.0395	STK24	FN1,MMP2	2 (1)	1				PRKACA
WP1066	chemical drug		1			-1.414	0.00979	0.0137	WP1066	FN1,MMP2	2 (1)	1				ZAP70	mir-223
cucurbitacin I	chemical reagent		1			-1.414	0.00979	0.0488	cucurbitacin I	S100A8,S100A9	2 (1)	1				IL6	STAT5A
hemozoin	chemical - endogenous non-mammalian		1			1.414	0.00979	0.0196	hemozoin	S100A8,S100A9	2 (1)	1				IL6
lestaurtinib	chemical drug		1			0	0.00979	0.0429	lestaurtinib	LYZ,SOD2	2 (1)	1				CEBPE
miR-451a (and other miRNAs w/seed AACCGUU)	mature microRNA		1			0	0.00979	0.015	miR-451a (and other miRNAs w/seed AACCGUU)	MIF,MMP2	2 (1)	1					ADAM10
oleanolic acid	chemical - endogenous non-mammalian		1			-1.414	0.00979	0.019	oleanolic acid	MMP2,RETN	2 (1)	1
valine	chemical - endogenous mammalian		1			0	0.00979	0.0302	valine	ALB,SOD2	2 (1)	1	GATA4	OGT
zymosan	chemical - endogenous non-mammalian		1			1.414	0.00979	0.0464	zymosan	CST3,MMP2	2 (1)	1				CSF3,CYBA,hydrogen peroxide,IL36A,IL6,NFKBIA,PTGS1,PTGS2	PPARGC1A,PPARGC1B
zymosan A	biologic drug		1			0	0.00979	0.0294	zymosan A	ANXA1,BPI	2 (1)	1				IL6,SAA1
STAT4 DIMER (complex)	complex		2			-1.414	0.0103	0.044	STAT4,STAT4 DIMER (complex)	ANXA2,FSCN1,LMNB1,MIF,RCN3,SERPINB1,SOD2,SUN1	8 (2)	2				TBX21
GATA1	transcription regulator		1			-0.816	0.0122	0.0415	GATA1	ACTN1,CALR,CAVIN1,ITGA6,LYZ,SLC4A1	6 (1)	1	CSF3,GATA4,IL6,lipopolysaccharide,MEF2C	HOXA10,NKX2-5		ALOX12,FHL1,GATA3,IL5,KDR,MRTFA,RUNX3,STAT5A	LMO4,NAB2
CD247	transmembrane receptor		1			0.577	0.0126	0.0185	CD247	NASP,RBM3,SSR4	3 (1)	1	hydrogen peroxide,IL6,ORAI1	LILRB1,RNF128		CYBA,ELF5
ERN1	kinase		1			1	0.0146	0.0401	ERN1	DNAJB11,FN1,HSP90B1,PDHX	4 (1)	1	BOK,CCDC85A,GUCY2D,INSIG1,lipopolysaccharide,metformin,MLN7243,OSMI-1,PIK3R1,PRKACA	4-(4-(3-(4-trifluoromethoxy-phenyl)ureido)cyclohexyloxy)benzoic acid,RUNX1-RUNX1T1,TMBIM6		NFKB (family),NFKBIA,TAOK3,TRAF2
CCDC12	other	-1.598	1			1.414	0.0188	0.039	CCDC12	FN1,MMP2	2 (1)	1
GABP (complex)	complex		2			0	0.0188	0.0418	GABP (complex),GABPA,GABPB1	ELANE,UTRN	2 (3)	3		RYBP		ELANE
IGFBP7	transporter		1			0	0.0188	0.0434	IGFBP7	MMP2,SOD2	2 (1)	1	BMP10,cisplatin,F2R	PPARGC1A		PTGS2
KCNK9	ion channel		1			-1.414	0.0188	0.0363	KCNK9	A2M,LCN2	2 (1)	1					LCN2
LOXL3	enzyme		1			1.414	0.0188	0.0447	LOXL3	DNAJB11,HSP90B1	2 (1)	1	MRTFA,MRTFB,POSTN
SIPA1	other		1			-1.414	0.0188	0.0434	SIPA1	FN1,ITGB4	2 (1)	1
SUMO1	enzyme		1			-1.414	0.0188	0.039	SUMO1	ALB,TRIM28	2 (1)	1	RELN	lipopolysaccharide		GATA4	IL6,NFKB (family),NR0B2
TINCR	other		1			1.414	0.0188	0.0472	TINCR	MMP2,S100A8	2 (1)	1					EGFR
tosedostat	chemical drug		1			0	0.0188	0.0489	tosedostat	CTH,RETN	2 (1)	1				CCNG2
KLF3	transcription regulator		1			1.89	0.0264	0.0334	KLF3	CIRBP,HNRNPH1,MIF,MZB1,SUN1,TMOD3,TMPO	7 (1)	1	lipopolysaccharide	cisplatin		PRKACA,RELN,TRAPPC1	CEBPA,CTSC,SIGIRR
CKAP2L	other		1			0.577	0.0291	0.0395	CKAP2L	LMNB1,TMPO,TUBA1B	3 (1)	1				SGO1
PTGS1	enzyme		1			0	0.0302	0.0394	PTGS1	MMP2,YWHAQ	2 (1)	1	dimethyl sulfoxide,GATA3,hydroperoxide,IL22,lipopolysaccharide,TGM2,zymosan	2-hydroxyarachidonic acid,bromfenac,CEBPA,darbufelone,EGFR,etodolac,etoricoxib,indomethacin,INSIG1,licofelone,lornoxicam,lumiracoxib,mefenamic acid,menatetrenone,nitroarachidonic acid,nitroaspirin,noramidopyrine,phenacetin,phenylbutazone,phloroglucinol,sulfasalazine,suprofen,tenoxicam,tiaprofenic acid,zomepirac		IL6
RPL13A	other	-0.187	1	Inhibited		-2	0.0306	0.0396	RPL13A	CLTA,LCN2,S100A8,SERBP1	4 (1)	1	methapyrilene			UBA1	EGFR,LCN2,STAT5A
TRAF2	enzyme	-1.276	1			0	0.0436	0.047	TRAF2	PLBD1,PPFIBP2	2 (1)	1	ERN1,metformin,TAOK3,TRAPPC1	camptothecin,STAT5A		CASP12,IL6,NFKB (family),SREBF1	IL22,NFKB2,PPARGC1A
G protein alpha	group		1			1.732	0.053	0.0422	G PROTEIN ALPHA (family)	CALR,PDIA4,RPN1	3 (1)	1				ARFIP2	EGFR
BRD3	kinase		1			1	0.0585	0.0459	BRD3	SLC4A1	1 (1)	1
CASP2	peptidase		1			1	0.0585	0.0457	CASP2	DIABLO	1 (1)	1	ascididemin,BMS-690514,camptothecin,cisplatin,DIDO1,HTT,hydrogen peroxide,NFKBIA,PLAU	DEVD-Cho,STAT5A		SREBF1	CASP6
EXOC3L1	other		1			-1	0.0585	0.0478	EXOC3L1	SEPTIN9	1 (1)	1
FOXI1	transcription regulator		1			1	0.0585	0.0459	FOXI1	SLC4A1	1 (1)	1
LINC00629	other		1			-1	0.0585	0.0477	LINC00629	NUCKS1	1 (1)	1		miR-4768-3p (and other miRNAs w/seed CAGGAGA)
MIR4768	microRNA		1			1	0.0585	0.0477	MIR4768	NUCKS1	1 (1)	1
TMEM139	other		1			1	0.0585	0.0459	TMEM139	SLC4A1	1 (1)	1
WAPL	other		1			-1	0.0585	0.05	WAPL	MACROD1	1 (1)	1		SGO1			SMC3
echinomycin	chemical drug		1			-1	0.0585	0.0487	echinomycin	CAVIN1	1 (1)	1					IL6
miR-4768-3p (and other miRNAs w/seed CAGGAGA)	mature microRNA		1			1	0.0585	0.0477	miR-4768-3p (and other miRNAs w/seed CAGGAGA)	NUCKS1	1 (1)	1					LINC00629
Diseases and Bio Functions for My Projects->EOTRH final IPA analysis->Final_EOTRH_analysis - 2024-04-03 01:12 pm
Categories	Functions	Diseases or Functions Annotation	p-Value	Predicted Activation State	Activation z-score	Notes	Bias-corrected z-score	Molecules	# Molecules
Dermatological Diseases and Conditions, Organismal Injury and Abnormalities	psoriasis	Psoriasis	3.52e-08					SERPINB1,YWHAQ,MMP2,CAVIN1,A2M,PI3,FN1,HSPA8,MIF,FSCN1,S100P,PGD,S100A8,ITGA6,S100A9,ANXA2,SERBP1,LCN2,ANXA1,MANF,CALR,SOD2,LTF,ITGB4,TGM2	25
Cell-To-Cell Signaling and Interaction, Hematological System Development and Function, Immune Cell Trafficking, Inflammatory Response	activation	Activation of phagocytes	5.37e-07		0.92		1.133	AZU1,S100A8,BPI,HSP90B1,S100A9,ANXA2,CST3,CTSG,LCN2,ANXA1,CALR,LTF,FN1,ELANE,MIF,TGM2,DIABLO	17
Cellular Movement, Hematological System Development and Function, Immune Cell Trafficking, Inflammatory Response	cell movement	Cell movement of phagocytes	7.49e-07	Increased	2.185		2.509	SERPINB1,AZU1,MMP2,DCTN2,CST3,ILK,FN1,RETN,MIF,ALB,S100A8,LMNB1,HSP90B1,ITGA6,S100A9,ANXA2,WASL,CTSG,LCN2,ANXA1,HSPB1,CALR,SOD2,MYLK,ELANE	25
Antimicrobial Response, Inflammatory Response	antibacterial response	Antibacterial response	1.12e-06					JCHAIN,LYZ,AZU1,LTF,S100A8,BPI,S100A9,ELANE,CTSG,LCN2	10
Cellular Movement	cell movement	Cell movement of myeloid cells	1.25e-06	Increased	2.279		2.561	SERPINB1,AZU1,MMP2,DCTN2,CST3,ILK,FN1,RETN,MIF,ALB,S100A8,LMNB1,ITGA6,S100A9,ANXA2,WASL,CTSG,LCN2,ANXA1,HSPB1,SOD2,LTF,MYLK,ELANE,TGM2	25
Cellular Movement	homing	Homing of cells	1.34e-06		1.331		1.752	SERPINB1,AZU1,MMP2,CST3,ILK,A2M,FN1,MIF,FSCN1,FBN1,S100A8,ITGA6,S100A9,ANXA2,ACTN1,WASL,CTSG,LCN2,ANXA1,HSPB1,CALR,MYLK,ELANE,CTH	24
Cellular Movement	chemotaxis	Chemotaxis	1.84e-06		1.52		1.948	SERPINB1,FBN1,AZU1,S100A8,MMP2,ITGA6,S100A9,ANXA2,ACTN1,CST3,WASL,CTSG,ILK,LCN2,ANXA1,A2M,HSPB1,CALR,FN1,MYLK,ELANE,MIF,CTH	23
Endocrine System Disorders, Gastrointestinal Disease, Metabolic Disease, Organismal Injury and Abnormalities	non-insulin-dependent diabetes mellitus	Non-insulin-dependent diabetes mellitus	2.13e-06					PGD,S100A8,UBE2M,HSPA1A/HSPA1B,BPI,MMP2,UCHL1,ANXA2,ANXA1,MANF,CALR,FN1,HSPA8,DNAJB11,RETN,RBFOX1,MIF,CTH,ECHS1,ALB	20
Hematological System Development and Function, Immune Cell Trafficking, Inflammatory Response, Tissue Development	accumulation	Accumulation of neutrophils	2.82e-06		1.706		1.891	S100A8,ITGA6,S100A9,ELANE,CTSG,MIF,LCN2,ANXA1	8
Cell Death and Survival	killing	Killing of bacteria	2.82e-06	Increased	2.567		2.933	PI3,LYZ,AZU1,LTF,BPI,ELANE,CTSG,ALB	8
Cell-To-Cell Signaling and Interaction, Cellular Movement, Hematological System Development and Function, Immune Cell Trafficking, Inflammatory Response	recruitment	Recruitment of neutrophils	2.85e-06		0.586		0.751	LYZ,SOD2,LTF,S100A8,HSPA1A/HSPA1B,MMP2,ELANE,CTSG,MIF,LCN2,ANXA1	11
Cellular Movement, Hematological System Development and Function, Immune Cell Trafficking	cell movement	Cell movement of granulocytes	3.71e-06	Increased	2.213		2.465	SERPINB1,AZU1,S100A8,ITGA6,S100A9,ANXA2,CST3,CTSG,ILK,LCN2,ANXA1,HSPB1,LTF,FN1,MYLK,ELANE,MIF,TGM2,ALB	19
Endocrine System Disorders, Gastrointestinal Disease, Metabolic Disease, Organismal Injury and Abnormalities	diabetes mellitus	Diabetes mellitus	3.8e-06					JCHAIN,UBE2M,HSPA1A/HSPA1B,MMP2,CAVIN1,A2M,COL12A1,FN1,DDX39B,HSPA8,RETN,MZB1,MIF,ECHS1,SLC4A1,ALB,PGD,S100A8,BPI,UCHL1,ANXA2,COL22A1,MYO1B,CTSG,H4C13,LCN2,ANXA1,MANF,HSPB1,CALR,LYZ,SOD2,LTF,DNAJB11,RBFOX1,PLBD1,CTH,TGM2,UTRN	39
Cellular Movement	cell movement	Cell movement of blood cells	3.97e-06		1.918		2.19	SERPINB1,AZU1,HSPA1A/HSPA1B,MMP2,DCTN2,CST3,ILK,FN1,RETN,MIF,ALB,SH3KBP1,S100A8,LMNB1,HSP90B1,ITGA6,S100A9,ANXA2,WASL,CTSG,LCN2,ANXA1,HSPB1,CALR,LYZ,SOD2,LTF,MYLK,ELANE,ITGB4,TGM2	31
Hematological System Development and Function, Immune Cell Trafficking, Inflammatory Response, Tissue Development	accumulation	Accumulation of granulocytes	5.29e-06		1.013		1.074	LTF,S100A8,ITGA6,S100A9,ELANE,CTSG,MIF,LCN2,ANXA1	9
Cellular Movement	cellular infiltration	Cellular infiltration by myeloid cells	5.99e-06		1.942		2.09	S100A8,MMP2,LMNB1,S100A9,ANXA2,CTSG,ILK,LCN2,ANXA1,HSPB1,SOD2,MYLK,RETN,ELANE,MIF,TGM2	16
Metabolic Disease, Organismal Injury and Abnormalities	glucose metabolism disorder	Glucose metabolism disorder	6.63e-06		-1.037		-1.128	JCHAIN,UBE2M,HSPA1A/HSPA1B,MMP2,CAVIN1,FGF23,A2M,COL12A1,FN1,DDX39B,HSPA8,RETN,MZB1,LRPAP1,MIF,ECHS1,SLC4A1,ALB,PGD,S100A8,BPI,NUCKS1,UCHL1,ANXA2,COL22A1,MYO1B,CTSG,H4C13,LCN2,ANXA1,MANF,HSPB1,CALR,LYZ,SOD2,LTF,DNAJB11,RBFOX1,PLBD1,CTH,TGM2,UTRN	42
Free Radical Scavenging	synthesis	Synthesis of reactive oxygen species	7.91e-06		0.819		0.883	S100A8,ITGA6,ANXA2,CST3,FGF23,CTSG,ILK,LCN2,ANXA1,HSPB1,SOD2,LTF,FN1,MYLK,RETN,ELANE,MIF,CTH,ITGB4,ECHS1,TGM2,ALB	22
Cellular Movement, Immune Cell Trafficking	migration	Leukocyte migration	9.25e-06		1.792		2.073	SERPINB1,AZU1,HSPA1A/HSPA1B,MMP2,DCTN2,CST3,ILK,FN1,RETN,MIF,ALB,S100A8,LMNB1,HSP90B1,ITGA6,S100A9,ANXA2,WASL,CTSG,LCN2,ANXA1,HSPB1,CALR,LYZ,SOD2,LTF,MYLK,ELANE,ITGB4,TGM2	30
Cellular Movement, Hematological System Development and Function, Immune Cell Trafficking, Inflammatory Response	cell movement	Cell movement of neutrophils	9.49e-06	Increased	2.35		2.595	SERPINB1,AZU1,S100A8,ITGA6,S100A9,ANXA2,CST3,CTSG,ILK,LCN2,ANXA1,HSPB1,FN1,MYLK,ELANE,MIF,ALB	17
Cellular Movement	chemotaxis	Chemotaxis of tumor cell lines	1.1e-05		0.97		1.178	CALR,FBN1,FN1,ITGA6,ANXA2,ACTN1,WASL,CTSG,CTH	9
Cell-To-Cell Signaling and Interaction	adhesion	Adhesion of blood cells	1.11e-05		-0.233		-0.052	FBN1,S100A8,ITGA6,S100A9,CTSG,ILK,ANXA1,A2M,CALR,LTF,FN1,ELANE,LRPAP1,MIF,TGM2,SLC4A1,UTRN	17
Infectious Diseases, Organismal Injury and Abnormalities	sepsis	Sepsis	1.11e-05		-1.294		-1.428	SERPINB1,LMNB1,BPI,MMP2,HSP90B1,S100A9,LCN2,ANXA1,A2M,SOD2,LTF,DNAJB11,RETN,ELANE,MIF,TGM2,ALB	17
Cell-To-Cell Signaling and Interaction, Hematological System Development and Function	activation	Activation of myeloid cells	1.2e-05		1.264		1.486	AZU1,S100A8,BPI,S100A9,ANXA2,CST3,CTSG,LCN2,ANXA1,CALR,LTF,FN1,ELANE,MIF,TGM2	15
Cellular Movement	homing	Homing of tumor cell lines	1.23e-05		1.254		1.478	CALR,FBN1,FN1,ITGA6,ANXA2,ACTN1,WASL,CTSG,CTH,ILK	10
Cellular Movement, Hematological System Development and Function, Immune Cell Trafficking	cell movement	Cell movement of leukocytes	1.35e-05	Increased	2.013		2.295	SERPINB1,AZU1,MMP2,DCTN2,CST3,ILK,FN1,RETN,MIF,ALB,S100A8,LMNB1,HSP90B1,ITGA6,S100A9,ANXA2,WASL,CTSG,LCN2,ANXA1,HSPB1,CALR,SOD2,LTF,MYLK,ELANE,ITGB4,TGM2	28
Immunological Disease, Organismal Injury and Abnormalities	delayed hypersensitive reaction	Delayed hypersensitive reaction	1.42e-05					CALR,PI3,SOD2,S100A9,MIF,ALB,ANXA1	7
Cell-To-Cell Signaling and Interaction	binding	Binding of blood cells	1.55e-05		0.009		0.18	FBN1,S100A8,BPI,ITGA6,S100A9,CTSG,ILK,ANXA1,A2M,CALR,LTF,FN1,ELANE,LRPAP1,MIF,TGM2,SLC4A1,UTRN	18
Cell-To-Cell Signaling and Interaction, Hematological System Development and Function, Immune Cell Trafficking, Inflammatory Response	activation	Activation of neutrophils	1.69e-05		1.572		1.776	LTF,FN1,ELANE,CST3,CTSG,MIF,LCN2,ANXA1	8
Connective Tissue Development and Function, Tissue Development	growth	Growth of connective tissue	1.79e-05		-1.418		-1.209	EP400,ARHGEF11,SH3KBP1,S100A8,HSPA1A/HSPA1B,LMNB1,MMP2,S100A9,RBM3,ANXA2,CIRBP,FGF23,ILK,ANXA1,HSPB1,SOD2,TRIM28,LTF,FN1,RETN,TMPO,MIF,ALB	23
Cell-To-Cell Signaling and Interaction, Hematological System Development and Function	activation	Activation of blood cells	1.8e-05		1.644		1.891	SH3KBP1,AZU1,S100A8,HSPA1A/HSPA1B,BPI,HSP90B1,S100A9,ANXA2,CST3,WASL,CTSG,LCN2,ANXA1,CALR,LTF,FN1,RETN,ELANE,MIF,CTH,TGM2,DIABLO	22
Cellular Movement	cell movement	Cell movement of neuroglia	2.13e-05		-0.099		0.145	AZU1,FN1,LMNB1,ITGA6,MYLK,LRPAP1,MIF,LCN2,ANXA1	9
Cellular Movement, Hematological System Development and Function, Immune Cell Trafficking	cellular infiltration	Cellular infiltration by leukocytes	2.27e-05		1.798		1.905	S100A8,LMNB1,MMP2,S100A9,ANXA2,CTSG,ILK,LCN2,ANXA1,HSPB1,SOD2,LTF,FN1,MYLK,RETN,ELANE,MIF,ITGB4,TGM2	19
Auditory Disease, Dermatological Diseases and Conditions, Organismal Injury and Abnormalities	cholesteatoma formation	Cholesteatoma formation	2.4e-05					PI3,S100A8,FN1,S100A9,ILK,LCN2	6
Organismal Injury and Abnormalities, Respiratory Disease	lung injury	Lung injury	3.02e-05		0.926		1.038	JCHAIN,AZU1,S100A8,ANXA2,CIRBP,CTSG,ANXA1,FN1,RETN,ELANE,MIF,ALB	12
Organismal Survival	survival	Survival of organism	3.09e-05		-1.537		-1.442	HSPA1A/HSPA1B,MMP2,CIRBP,RCN3,MIF,ECHS1,SLC4A1,FBN1,HSP90B1,SNX5,S100A9,RBM3,LCN2,ANXA1,HSPB1,CALR,LYZ,SOD2,LTF,CLTA,HNRNPH1,ELANE,CTH,TGM2,DIABLO,UTRN	26
Organismal Injury and Abnormalities, Respiratory Disease	acute respiratory disorder	Acute respiratory disorder	3.24e-05		0.2		0.375	JCHAIN,AZU1,BPI,S100A9,ACTN1,CIRBP,CTSG,LCN2,ANXA1,LTF,RETN,ELANE,MIF,ALB,S100P	15
Organismal Injury and Abnormalities, Respiratory Disease	damage	Damage of lung	3.32e-05		1.054		1.142	SERPINB1,JCHAIN,AZU1,S100A8,ANXA2,CIRBP,CTSG,ANXA1,FN1,RETN,ELANE,MIF,ALB	13
Cell-To-Cell Signaling and Interaction, Hematological System Development and Function, Immune Cell Trafficking, Inflammatory Response	activation	Activation of leukocytes	3.45e-05		1.243		1.514	SH3KBP1,AZU1,S100A8,HSPA1A/HSPA1B,BPI,HSP90B1,S100A9,ANXA2,CST3,CTSG,LCN2,ANXA1,CALR,LTF,FN1,ELANE,MIF,CTH,TGM2,DIABLO	20
Infectious Diseases, Organismal Injury and Abnormalities	tuberculosis	Tuberculosis	3.52e-05					LTF,BPI,RETN,ELANE,CTSG,MIF,LCN2,ANXA1	8
Cellular Movement	cellular infiltration	Cellular infiltration	4.37e-05		1.759		1.868	S100A8,LMNB1,MMP2,S100A9,ANXA2,CTSG,ILK,LCN2,ANXA1,HSPB1,SOD2,LTF,FN1,MYLK,RETN,ELANE,MIF,ITGB4,TGM2,ALB,UTRN	21
Cellular Movement	migration	Migration of skin cancer cell lines	5.28e-05					FN1,ITGA6,ITGB4,TGM2	4
Cellular Movement	migration	Migration of neural cells	5.65e-05		-0.606		-0.293	AZU1,LMNB1,ITGA6,DCTN2,LCN2,ANXA1,FN1,HSPA8,MYLK,MAP1B,LRPAP1,MIF,FSCN1	13
Cellular Movement, Hematological System Development and Function, Immune Cell Trafficking, Inflammatory Response	cellular infiltration	Cellular infiltration by phagocytes	6.44e-05	Increased	2.002		2.148	S100A8,LMNB1,MMP2,S100A9,ANXA2,CTSG,ILK,LCN2,ANXA1,HSPB1,SOD2,RETN,ELANE,MIF	14
Cellular Growth and Proliferation, Organismal Development	growth	Growth of bacteria	7.09e-05	Decreased	-2		-2.19	LYZ,AZU1,LTF,BPI,ELANE,LCN2	6
Cellular Movement	cell movement	Cell movement of tumor cell lines	7.24e-05		-1.039		-0.536	JCHAIN,HSPA1A/HSPA1B,MMP2,CST3,CIRBP,ILK,TPD52L2,A2M,FN1,TMPO,LRPAP1,MIF,FSCN1,ECHS1,S100P,SH3KBP1,FBN1,S100A8,LMNB1,NUCKS1,UCHL1,HSP90B1,ITGA6,SNX5,S100A9,RBM3,ANXA2,MYO1B,ACTN1,WASL,CTSG,LCN2,ANXA1,MANF,CALR,SOD2,SEPTIN9,ELANE,CTH,ITGB4,TGM2	41
Cellular Function and Maintenance	homeostasis	Cellular homeostasis	7.64e-05		1.325		1.507	SERPINB1,ARHGEF11,AZU1,YWHAQ,FGF23,A2M,FN1,HSPA8,RETN,LRPAP1,MIF,ECHS1,SLC4A1,ALB,SH3KBP1,S100A8,BPI,NUCKS1,UCHL1,HSP90B1,SNX5,S100A9,ANXA2,MVB12A,CTSG,LCN2,ANXA1,HSPB1,CALR,SOD2,LTF,RPN1,SEPTIN9,ITGB4,TGM2,DIABLO	36
Organismal Injury and Abnormalities, Respiratory Disease	acute lung injury	Acute lung injury	8.7e-05		0.2		0.375	JCHAIN,AZU1,RETN,ELANE,CIRBP,CTSG,MIF,ALB,ANXA1	9
Cell Death and Survival, Organismal Injury and Abnormalities	apoptosis	Apoptosis of myeloid cells	8.7e-05		1.222		1.3	SOD2,TRIM28,LTF,S100A8,ELANE,TMOD3,MIF,LCN2,ANXA1	9
Cell-To-Cell Signaling and Interaction, Hematological System Development and Function	binding	Binding of leukocytes	9.1e-05		-0.043		0.188	S100A8,BPI,ITGA6,S100A9,CTSG,ILK,ANXA1,A2M,CALR,LTF,FN1,ELANE,MIF,TGM2,UTRN	15
Dermatological Diseases and Conditions, Organismal Injury and Abnormalities	exanthem	Exanthem of skin	9.17e-05					CALR,PI3,S100A8,S100A9,ITGA6,ITGB4,LCN2,ANXA1	8
Cell Death and Survival, Organismal Injury and Abnormalities	apoptosis	Apoptosis of leukemia cell lines	9.4e-05		1.266		1.266	S100A8,HSPA1A/HSPA1B,S100A9,CTSG,HSPB1,CALR,SOD2,FN1,HSPA8,ELANE,TMOD3,DIABLO	12
Cellular Growth and Proliferation, Connective Tissue Development and Function, Tissue Development	proliferation	Proliferation of connective tissue cells	0.0001		-1.874		-1.679	EP400,ARHGEF11,S100A8,HSPA1A/HSPA1B,LMNB1,MMP2,S100A9,RBM3,ANXA2,CIRBP,FGF23,ILK,HSPB1,SOD2,TRIM28,LTF,FN1,RETN,TMPO,MIF,ALB	21
Cell-To-Cell Signaling and Interaction, Hematological System Development and Function, Immune Cell Trafficking, Inflammatory Response	activation	Activation of mononuclear leukocytes	0.000101		0.978		1.238	SH3KBP1,AZU1,HSPA1A/HSPA1B,HSP90B1,S100A9,CTSG,ANXA1,CALR,LTF,FN1,ELANE,MIF,CTH,DIABLO	14
Cell-To-Cell Signaling and Interaction	activation	Activation of cells	0.000105	Increased	2		2.263	AZU1,HSPA1A/HSPA1B,MMP2,CST3,LIN7C,FN1,RETN,MIF,ALB,SH3KBP1,FBN1,S100A8,BPI,HSP90B1,S100A9,ANXA2,WASL,CTSG,LCN2,ANXA1,CALR,LTF,ELANE,CTH,TGM2,DIABLO	26
Organismal Injury and Abnormalities, Respiratory Disease	pulmonary disease	Chronic pulmonary disease	0.000107					LYZ,FBN1,LTF,HSPA1A/HSPA1B,MYLK,ELANE,CST3,FGF23,CTSG,LCN2,ANXA1	11
Dermatological Diseases and Conditions, Organismal Injury and Abnormalities	chronic skin disorder	Chronic skin disorder	0.000112					PGD,S100A8,ITGA6,S100A9,LCN2,MANF,CALR,PI3,SOD2,HSPA8,ITGB4,FSCN1	12
Cellular Movement, Nervous System Development and Function	migration	Migration of neuroglia	0.000113		-0.109		0.126	AZU1,FN1,MYLK,LRPAP1,MIF,LCN2,ANXA1	7
Cell Death and Survival, Organismal Injury and Abnormalities	cell death	Cell death of myeloid cells	0.000115		1.647		1.726	LYZ,SOD2,TRIM28,LTF,S100A8,ELANE,TMOD3,MIF,LCN2,ANXA1	10
Cellular Development, Cellular Growth and Proliferation, Connective Tissue Development and Function, Tissue Development	cell proliferation	Cell proliferation of fibroblasts	0.000117		-1.411		-1.178	EP400,ARHGEF11,LMNB1,MMP2,S100A9,RBM3,ANXA2,CIRBP,ILK,HSPB1,SOD2,LTF,FN1,TMPO,MIF,ALB	16
Cellular Movement	cell movement	Cell movement	0.000128		-0.267		0.22	JCHAIN,AZU1,HSPA1A/HSPA1B,MMP2,DCTN2,CST3,ILK,RETN,MAP1B,TMOD3,TMPO,LRPAP1,S100P,SH3KBP1,FBN1,HSP90B1,ANXA2,MYO1B,ACTN1,WASL,CTSG,LCN2,ANXA1,MANF,HSPB1,CALR,LYZ,SOD2,LTF,MYLK,ELANE,CTH,ITGB4,TGM2,UTRN,SERPINB1,ARHGEF11,CIRBP,FGF23,TPD52L2,A2M,FN1,HSPA8,MIF,FSCN1,ECHS1,ALB,S100A8,LMNB1,NUCKS1,UCHL1,ITGA6,SNX5,S100A9,RBM3,TRIM28,SEPTIN9	57
Cell Cycle	S phase	S phase	0.000141		-0.625		-0.502	HSPB1,EP400,SOD2,SUN1,FN1,LMNB1,NUCKS1,ITGA6,S100P	9
Cell Death and Survival	apoptosis	Apoptosis of eye cells	0.000151					HSPB1,EP400,ITGA6,LCN2	4
Antimicrobial Response, Inflammatory Response	antimicrobial response	Antimicrobial response	0.000155	Increased	2.2		2.514	JCHAIN,LYZ,AZU1,LTF,S100A8,BPI,HSPA8,S100A9,ELANE,CTSG,LCN2	11
Cell Death and Survival, Organismal Injury and Abnormalities	necrosis	Necrosis of prostate cancer cell lines	0.000155		-1.421		-1.524	CALR,SOD2,PGD,HSPA1A/HSPA1B,FN1,HNRNPH1,NASP,ITGA6,ILK,ITGB4,DIABLO	11
Cellular Movement, Hematological System Development and Function, Immune Cell Trafficking, Inflammatory Response	chemotaxis	Chemotaxis of leukocytes	0.000156		1.849		2.219	SERPINB1,AZU1,S100A8,MMP2,S100A9,CST3,CTSG,LCN2,ANXA1,CALR,FN1,MYLK,ELANE,MIF	14
Cell-To-Cell Signaling and Interaction, Hematological System Development and Function, Immune Cell Trafficking	adhesion	Adhesion of immune cells	0.000179		-0.268		-0.054	S100A8,ITGA6,S100A9,CTSG,ILK,ANXA1,A2M,CALR,LTF,FN1,ELANE,MIF,TGM2,UTRN	14
Cell-To-Cell Signaling and Interaction	binding	Binding of myeloid cells	0.000184		0.176		0.329	S100A8,BPI,ITGA6,S100A9,CTSG,ANXA1,CALR,LTF,FN1,ELANE,MIF,SLC4A1	12
Cellular Movement, Hematological System Development and Function, Immune Cell Trafficking	cellular infiltration	Cellular infiltration by granulocytes	0.000185		1.253		1.36	HSPB1,S100A8,S100A9,MYLK,ELANE,ANXA2,CTSG,ILK,LCN2,TGM2,ANXA1	11
Free Radical Scavenging	production	Production of reactive oxygen species	0.000191		-0.211		-0.139	S100A8,ANXA2,CST3,FGF23,CTSG,ILK,ANXA1,SOD2,LTF,FN1,MYLK,RETN,CTH,ITGB4,ECHS1,TGM2	16
Tissue Morphology	breakdown	Breakdown of connective tissue	0.000194					A2M,ELANE,CTSG	3
Cell Death and Survival	killing	Killing of Pseudomonas aeruginosa	0.000194					AZU1,LTF,CTSG	3
Cancer, Cell-To-Cell Signaling and Interaction	sphere formation	Sphere formation by skin cancer cell lines	0.000194					ITGA6,ITGB4,TGM2	3
Cancer, Organismal Injury and Abnormalities, Reproductive System Disease	prostatic intraepithelial neoplasia	Prostatic intraepithelial tumor	0.000209					SERPINB1,LTF,S100A8,CFI,ITGA6,S100A9,ANXA2,ITGB4	8
Cell Death and Survival, Organismal Injury and Abnormalities	apoptosis	Apoptosis of prostate cancer cell lines	0.00021		-1.219		-1.324	CALR,SOD2,HSPA1A/HSPA1B,FN1,HNRNPH1,NASP,ITGA6,ILK,ITGB4,DIABLO	10
Cell Death and Survival, Organismal Injury and Abnormalities	necrosis	Necrosis of epithelial tissue	0.000228		1.527		1.469	EP400,AZU1,YWHAQ,S100A8,BPI,MMP2,ITGA6,S100A9,ANXA2,DCTN2,LCN2,HSPB1,CALR,SOD2,MYLK,MZB1,MIF,CTH,ITGB4,TGM2	20
Cell-To-Cell Signaling and Interaction, Hematological System Development and Function, Immune Cell Trafficking, Inflammatory Response	activation	Activation of lymphocytes	0.00023		1.13		1.379	SH3KBP1,HSPA1A/HSPA1B,HSP90B1,S100A9,CTSG,ANXA1,CALR,LTF,FN1,ELANE,MIF,CTH,DIABLO	13
Cell Death and Survival, Organismal Injury and Abnormalities	cell death	Cell death of leukemia cell lines	0.00023		1.491		1.477	S100A8,HSPA1A/HSPA1B,UCHL1,S100A9,CTSG,HSPB1,CALR,SOD2,FN1,HSPA8,ELANE,TMOD3,DIABLO	13
Immunological Disease, Organismal Injury and Abnormalities	systemic autoimmune syndrome	Systemic autoimmune syndrome	0.000288					AZU1,HSPA1A/HSPA1B,MMP2,CST3,FN1,DDX39B,HSPA8,RETN,MZB1,MIF,ALB,S100A8,BPI,HSP90B1,S100A9,CTSG,H4C13,LCN2,ANXA1,CALR,LYZ,SOD2,EIF3D,TRIM28,LTF,ELANE,PLBD1,CTH,TGM2,DIABLO	30
Dermatological Diseases and Conditions, Organismal Injury and Abnormalities	plaque psoriasis	Plaque psoriasis	0.00029					CALR,PI3,S100A8,ITGA6,S100A9,ITGB4,LCN2	7
Cardiovascular Disease, Neurological Disease, Organismal Injury and Abnormalities, Skeletal and Muscular Disorders	cardiomyopathy	Cardiomyopathy	0.000297		1.701		1.476	STOM,AZU1,MMP2,CST3,CIRBP,FGF23,ILK,A2M,COL12A1,FN1,TMPO,MIF,ECHS1,SLC4A1,ALB,FBN1,S100A8,UCHL1,MACROD1,EPB41L2,ANXA2,CTSG,LCN2,ANXA1,MANF,HSPB1,CALR,SOD2,LTF,ELANE,ITGB4,TGM2,UTRN	33
Cellular Movement	migration	Migration of cells	0.000301		-0.573		-0.095	JCHAIN,AZU1,HSPA1A/HSPA1B,MMP2,DCTN2,CST3,ILK,RETN,MAP1B,TMOD3,TMPO,LRPAP1,S100P,SH3KBP1,HSP90B1,ANXA2,MYO1B,ACTN1,WASL,CTSG,LCN2,ANXA1,MANF,HSPB1,CALR,LYZ,SOD2,LTF,MYLK,ELANE,ITGB4,TGM2,SERPINB1,ARHGEF11,CIRBP,TPD52L2,A2M,FN1,HSPA8,MIF,FSCN1,ECHS1,ALB,S100A8,LMNB1,NUCKS1,ITGA6,SNX5,S100A9,RBM3,TRIM28,SEPTIN9	52
Organismal Injury and Abnormalities, Respiratory Disease	chronic obstructive pulmonary disease	Chronic obstructive pulmonary disease	0.000305					LYZ,FBN1,LTF,HSPA1A/HSPA1B,MYLK,ELANE,CST3,FGF23,CTSG,LCN2	10
Cancer, Organismal Injury and Abnormalities	glandular intraepithelial neoplasm	Glandular intraepithelial neoplasm	0.000305					SERPINB1,LTF,S100A8,CFI,ITGA6,S100A9,ANXA2,RBFOX1,ITGB4,ALB	10
Inflammatory Response	inflammatory response	Inflammatory response	0.000307	Increased	2.31		2.584	SERPINB1,AZU1,S100A8,BPI,MMP2,S100A9,ANXA2,CST3,CIRBP,CTSG,LCN2,ANXA1,HSPB1,CALR,LYZ,LTF,FN1,MYLK,ELANE,MIF,TGM2	21
Cell-To-Cell Signaling and Interaction	adhesion	Adhesion of hematopoietic cell lines	0.000337		0.254		0.374	LTF,FN1,TGM2,UTRN	4
Cellular Movement	chemotaxis	Chemotaxis of macrophage cancer cell lines	0.000337					CALR,FBN1,WASL,CTH	4
Tissue Morphology	quantity	Quantity of cells	0.00035		0.093		0.326	SERPINB1,JCHAIN,ARHGEF11,MMP2,DCTN2,FGF23,ILK,A2M,PI3,FN1,MAP1B,TMOD3,MZB1,TMPO,LRPAP1,MIF,SLC4A1,S100A8,SUN1,LMNB1,HSP90B1,ITGA6,S100A9,LCN2,ANXA1,MANF,HSPB1,CALR,TRIOBP,SOD2,TRIM28,CLTA,SEPTIN9,CTH,ITGB4,TGM2,DIABLO,UTRN	38
Inflammatory Response	immune response	Immune response of cells	0.000366	Increased	2.299		2.611	SH3KBP1,AZU1,S100A8,HSP90B1,S100A9,CST3,CTSG,LCN2,ANXA1,MANF,HSPB1,CALR,LTF,FN1,HSPA8,ELANE,MIF,TGM2	18
Cell Death and Survival, Organismal Injury and Abnormalities	cell death	Cell death of pancreatic cancer cell lines	0.000383		-1.394		-1.496	FN1,UCHL1,MIF,CTH,DIABLO,ALB,MANF	7
Cellular Movement, Hematological System Development and Function, Immune Cell Trafficking, Inflammatory Response	chemotaxis	Chemotaxis of phagocytes	0.000391	Increased	2.249		2.597	SERPINB1,AZU1,S100A8,MMP2,S100A9,CST3,CTSG,LCN2,ANXA1,CALR,ELANE,MIF	12
Cell Death and Survival, Organismal Injury and Abnormalities	necrosis	Necrosis	0.000393		1.374		1.094	AZU1,UBE2M,HSPA1A/HSPA1B,MMP2,DCTN2,CST3,ILK,PI3,RETN,MAP1B,TMOD3,LRPAP1,S100P,SH3KBP1,HSP90B1,ANXA2,CTSG,LCN2,ANXA1,MANF,HSPB1,CALR,LYZ,SOD2,LTF,HNRNPH1,MYLK,ELANE,CTH,ITGB4,TGM2,YWHAQ,CIRBP,A2M,FN1,DDX39B,HSPA8,MZB1,MIF,FSCN1,ECHS1,ALB,EP400,PGD,S100A8,SUN1,LMNB1,BPI,UCHL1,NASP,ITGA6,S100A9,RBM3,TRIM28,SEPTIN9,DCTN3,DIABLO	57
Neurological Disease, Organismal Injury and Abnormalities, Skeletal and Muscular Disorders	neuromuscular disease	Neuromuscular disease	0.000427					STOM,HSPA1A/HSPA1B,MMP2,CST3,CIRBP,PDHX,TPD52L2,A2M,HSPA8,MAP1B,MIF,ECHS1,SLC4A1,ALB,UCHL1,HSP90B1,FARSB,ANXA2,MYO1B,ACTN1,ANXA1,HSPB1,CALR,LTF,PHLDB1,DNAJB11,TUBA1B,RBFOX1,ITGB4,TGM2	30
Cellular Function and Maintenance	engulfment	Engulfment of cells	0.000431		0.133		0.498	SH3KBP1,AZU1,YWHAQ,SNX5,S100A9,EPB41L2,ANXA2,ACTN1,ILK,LCN2,ANXA1,MANF,CALR,FN1,HSPA8,MAP1B,ELANE,LRPAP1,MIF,TGM2	20
Cellular Movement, Hematological System Development and Function, Immune Cell Trafficking	cell movement	Cell movement of antigen presenting cells	0.000438		1.709		1.942	AZU1,S100A8,LMNB1,MMP2,HSP90B1,DCTN2,CTSG,ANXA1,CALR,SOD2,FN1,MYLK,RETN,MIF	14
Organismal Injury and Abnormalities, Respiratory Disease	respiratory distress	Respiratory distress	0.000493					LTF,BPI,S100A9,ELANE,ACTN1,CTSG,MIF,LCN2,ALB,ANXA1,S100P	11
Cell-To-Cell Signaling and Interaction, Hematological System Development and Function, Inflammatory Response	binding	Binding of professional phagocytic cells	0.000514		1.075		1.221	A2M,CALR,S100A8,FN1,BPI,ITGA6,S100A9,CTSG,MIF,ANXA1	10
Hereditary Disorder, Organismal Injury and Abnormalities, Skeletal and Muscular Disorders	myopathy	Autosomal recessive myopathy	0.000515					STOM,UCHL1,MACROD1,HSP90B1,CAVIN1,PDHX,HSPB1,CALR,COL12A1,FN1,MYLK,SEPTIN9,ECHS1	13
Cellular Function and Maintenance	internalization	Internalization of leukemia cell lines	0.000549		0.277		0.497	SH3KBP1,ANXA2,TGM2,ANXA1,MANF	5
Cellular Movement	movement	Movement of bacteria	0.000549		-1.446		-1.417	LYZ,FN1,S100A9,ANXA2,WASL	5
Cellular Movement	migration	Migration of tumor cell lines	0.000566		-1.344		-0.839	JCHAIN,HSPA1A/HSPA1B,MMP2,CST3,CIRBP,ILK,TPD52L2,A2M,FN1,TMPO,MIF,FSCN1,ECHS1,S100P,SH3KBP1,S100A8,LMNB1,NUCKS1,HSP90B1,ITGA6,SNX5,S100A9,RBM3,ANXA2,MYO1B,ACTN1,WASL,LCN2,ANXA1,MANF,CALR,SOD2,SEPTIN9,ELANE,ITGB4,TGM2	36
Dermatological Diseases and Conditions, Organismal Injury and Abnormalities	keratosis	Keratosis	0.000642					PI3,PGD,S100A8,FN1,S100A9,ILK,LCN2	7
Cellular Movement, Nervous System Development and Function	cell movement	Cell movement of Schwann cells	0.000644		-0.218		-0.018	FN1,ITGA6,LRPAP1,ANXA1	4
Cellular Movement, Hematological System Development and Function, Immune Cell Trafficking, Inflammatory Response	cell movement	Cell movement of peripheral blood monocytes	0.000644		-0.919		-0.64	ANXA2,WASL,CTSG,ANXA1	4
Organismal Injury and Abnormalities	calcinosis	Calcinosis	0.000645					AZU1,MMP2,UCHL1,FARSB,EPB41L2,ANXA2,CST3,FGF23,A2M,CALR,SOD2,COL12A1,LTF,FN1,ELANE,ITGB4,TGM2,SLC4A1	18
Immunological Disease, Inflammatory Disease, Organismal Injury and Abnormalities	immune mediated inflammatory disease	Immune mediated inflammatory disease	0.000645		-0.128		-0.167	JCHAIN,AZU1,UBE2M,HSPA1A/HSPA1B,MMP2,CST3,ILK,FN1,DDX39B,HSPA8,RETN,MZB1,MIF,SLC4A1,ALB,S100A8,BPI,CFI,HSP90B1,ITGA6,S100A9,ACTN1,CTSG,LCN2,ANXA1,CALR,TRIOBP,LYZ,SOD2,TRIM28,LTF,ELANE,TGM2,DIABLO	34
Immunological Disease, Inflammatory Disease, Organismal Injury and Abnormalities	lupus erythematosus	Lupus erythematosus	0.000676					AZU1,S100A8,BPI,S100A9,CTSG,LCN2,ANXA1,SOD2,LTF,ELANE,TGM2,DIABLO	12
Cell Death and Survival, Organismal Injury and Abnormalities	apoptosis	Apoptosis of pancreatic cancer cell lines	0.000686		-1.763		-1.865	FN1,MIF,CTH,DIABLO,ALB,MANF	6
Cell Death and Survival	apoptosis	Apoptosis	0.00072		1.288		0.995	AZU1,UBE2M,HSPA1A/HSPA1B,MMP2,LIN7C,ILK,PI3,RETN,MAP1B,TMOD3,LRPAP1,SH3KBP1,FBN1,HSP90B1,ANXA2,CTSG,LCN2,ANXA1,MANF,HSPB1,CALR,SOD2,LTF,HNRNPH1,MYLK,ELANE,CTH,ITGB4,TGM2,SERPINB1,YWHAQ,CIRBP,FGF23,A2M,FN1,HSPA8,MZB1,MIF,ECHS1,ALB,EP400,S100A8,SUN1,LMNB1,BPI,UCHL1,NASP,ITGA6,S100A9,RBM3,TRIM28,SEPTIN9,DIABLO	53
Organismal Injury and Abnormalities	acute disease	Acute disease	0.000736		0.286		0.339	JCHAIN,AZU1,HSPA1A/HSPA1B,MMP2,CCDC124,DCTN2,CST3,CIRBP,A2M,COL12A1,FN1,DDX39B,HSPA8,SRRM1,RETN,MAP1B,MIF,PPFIBP2,ALB,S100P,SEPTIN8,EP400,SH3KBP1,FBN1,S100A8,LMNB1,BPI,UCHL1,MACROD1,NASP,S100A9,ANXA2,ACTN1,CTSG,LCN2,ANXA1,HSPB1,CALR,TRIOBP,LYZ,EIF3D,LTF,TUBA1B,ELANE,DCTN3,TGM2,DIABLO	47
Cell-To-Cell Signaling and Interaction, Hematological System Development and Function, Immune Cell Trafficking, Inflammatory Response	activation	Activation of peritoneal macrophages	0.000745					CALR,FN1,S100A9	3
Cell-To-Cell Signaling and Interaction	agglutination	Agglutination of cells	0.000745					LYZ,LTF,CST3	3
Cell-To-Cell Signaling and Interaction	aggregation	Aggregation of bacteria	0.000745					LYZ,LTF,FN1	3
Inflammatory Disease, Inflammatory Response, Neurological Disease, Organismal Injury and Abnormalities	inflammation	Inflammation of meninges	0.000745					FN1,CST3,ANXA1	3
Cell Death and Survival	killing	Killing of Enterococcus faecalis	0.000745					LYZ,AZU1,LTF	3
Cell-To-Cell Signaling and Interaction, Hematological System Development and Function, Immune Cell Trafficking, Inflammatory Response	activation	Activation of antigen presenting cells	0.000763		0.718		0.908	CALR,LTF,FN1,BPI,HSP90B1,S100A9,ANXA2,MIF,LCN2,TGM2,DIABLO	11
Cell-To-Cell Signaling and Interaction, Cellular Movement, Hematological System Development and Function, Immune Cell Trafficking	recruitment	Recruitment of leukocytes	0.00077		0.418		0.574	S100A8,HSPA1A/HSPA1B,MMP2,CTSG,LCN2,ANXA1,LYZ,SOD2,LTF,FN1,ELANE,MIF	12
Neurological Disease, Organismal Injury and Abnormalities, Skeletal and Muscular Disorders	progressive neuromuscular disease	Progressive neuromuscular disease	0.000788					HSPA1A/HSPA1B,UCHL1,FARSB,ANXA2,CST3,ANXA1,HSPB1,LTF,DNAJB11,TUBA1B,MAP1B,MIF,TGM2,SLC4A1,ALB	15
Cell Death and Survival	anoikis	Anoikis	0.000803		-1.202		-1.319	CALR,FN1,UCHL1,ITGA6,ILK,ITGB4,TGM2,DIABLO	8
Cellular Movement, Hematological System Development and Function, Immune Cell Trafficking, Inflammatory Response	chemotaxis	Chemotaxis of granulocytes	0.000854	Increased	2.952		3.226	SERPINB1,AZU1,S100A8,S100A9,ELANE,CST3,CTSG,LCN2,ANXA1	9
Cell Cycle, Gene Expression	binding	Binding of NFkB binding site	0.000915		-0.208		-0.045	SOD2,TRIM28,LTF,HSPA1A/HSPA1B,FN1,MIF	6
Endocrine System Disorders, Organismal Injury and Abnormalities	benign thyroid disease	Benign thyroid disease	0.000975					HSPB1,CALR,PDIA4,HSPA8,CST3,FGF23,ALB,ANXA1	8
Cellular Movement	cell movement	Cell movement of cervical cancer cell lines	0.000975		-1.232		-1.057	S100A8,FN1,MMP2,UCHL1,SNX5,MYO1B,TGM2,S100P	8
Cellular Movement, Hematological System Development and Function, Immune Cell Trafficking, Inflammatory Response	migration	Migration of neutrophils	0.000975		0.564		0.727	S100A8,FN1,ITGA6,S100A9,MYLK,MIF,ALB,ANXA1	8
Lipid Metabolism, Small Molecule Biochemistry	synthesis	Synthesis of lipid	0.000982		1.748		2.016	SH3KBP1,AZU1,PGD,MMP2,UCHL1,ITGA6,FGF23,ANXA1,A2M,LTF,FN1,HSPA8,RETN,MZB1,MIF,ECHS1,ALB	17
Cellular Movement, Hematological System Development and Function, Immune Cell Trafficking, Inflammatory Response	cell movement	Cell movement of macrophages	0.00099		1.845		1.987	AZU1,S100A8,LMNB1,MMP2,DCTN2,CTSG,ANXA1,SOD2,FN1,MYLK,RETN,MIF	12
Immunological Disease, Inflammatory Disease, Organismal Injury and Abnormalities	systemic lupus erythematosus	Systemic lupus erythematosus	0.001					SOD2,AZU1,LTF,BPI,S100A9,ELANE,CTSG,LCN2,TGM2,DIABLO,ANXA1	11
Cell Death and Survival	killing	Killing of cells	0.00101	Increased	2.753		2.817	PI3,LYZ,AZU1,LTF,HSPA1A/HSPA1B,BPI,ELANE,CTSG,ALB	9
Cellular Movement, Hematological System Development and Function, Immune Cell Trafficking	migration	Migration of granulocytes	0.00101		0.287		0.446	LTF,S100A8,FN1,ITGA6,S100A9,MYLK,MIF,ALB,ANXA1	9
Cell Cycle	cell cycle progression	Abnormal cell cycle	0.00111					HSPB1,RBM3,TMPO,CIRBP	4
Endocrine System Disorders, Gastrointestinal Disease, Hereditary Disorder, Metabolic Disease, Organismal Injury and Abnormalities	familial diabetes mellitus	Familial diabetes mellitus	0.00111					SOD2,CAVIN1,RETN,TGM2	4
Cell-To-Cell Signaling and Interaction, Cellular Function and Maintenance, Inflammatory Response	phagocytosis	Phagocytosis of leukemia cell lines	0.00111		0.762		0.92	SH3KBP1,TGM2,ANXA1,MANF	4
Cell Morphology, Cellular Assembly and Organization, Tissue Development	tubulation	Tubulation of mitochondria	0.00111		-1		-1.286	CALR,MACROD1,HSP90B1,ACTN1	4
Cellular Movement	migration	Migration of myeloid cells	0.00112		0.467		0.653	LTF,S100A8,FN1,ITGA6,S100A9,MYLK,MIF,TGM2,ALB,ANXA1	10
Cell Signaling, Small Molecule Biochemistry	synthesis	Synthesis of nitric oxide	0.00112		1.694		1.82	CALR,SOD2,FN1,HSP90B1,S100A9,RETN,CTSG,MIF,ILK,ALB	10
Cell Death and Survival, Organismal Injury and Abnormalities	cell death	Cell death of epithelial cells	0.00113		1.039		0.897	EP400,YWHAQ,MMP2,ITGA6,ANXA2,DCTN2,LCN2,HSPB1,CALR,SOD2,MYLK,MZB1,MIF,CTH,ITGB4,TGM2	16
Dermatological Diseases and Conditions, Organismal Injury and Abnormalities	pruritus	Pruritus	0.00117					S100A9,ELANE,CTSG,LCN2,S100P	5
Cell Death and Survival, Organismal Injury and Abnormalities	apoptosis	Apoptosis of tumor cell lines	0.00118		1.596		1.345	HSPA1A/HSPA1B,CIRBP,ILK,PI3,FN1,HSPA8,RETN,TMOD3,MIF,ECHS1,ALB,S100A8,LMNB1,UCHL1,NASP,ITGA6,S100A9,RBM3,ANXA2,CTSG,LCN2,MANF,HSPB1,CALR,SOD2,TRIM28,HNRNPH1,MYLK,SEPTIN9,ELANE,CTH,ITGB4,TGM2,DIABLO	34
Molecular Transport	secretion	Secretion of molecule	0.00118	Increased	2.547		2.77	S100A8,CAVIN1,S100A9,ANXA2,FGF23,CTSG,LIN7C,ANXA1,A2M,RCN3,SOD2,PDIA4,FN1,RETN,ELANE	15
Cellular Movement, Hematological System Development and Function, Immune Cell Trafficking, Inflammatory Response	cellular infiltration	Infiltration by neutrophils	0.00119		1.286		1.388	HSPB1,S100A8,S100A9,ELANE,ANXA2,CTSG,ILK,LCN2,ANXA1	9
Cell-To-Cell Signaling and Interaction	binding	Binding of lymphoma cell lines	0.0012		-0.849		-0.723	FN1,HSP90B1,ITGA6,ANXA2,ANXA1,UTRN	6
Cellular Development, Cellular Growth and Proliferation, Hematological System Development and Function, Hematopoiesis, Organismal Development, Tissue Development	myelopoiesis	Myelopoiesis of bone marrow	0.0012		-0.555		-0.449	CALR,TRIM28,FN1,S100A9,FGF23,H4C13	6
Cell Death and Survival	survival	Cell survival	0.00121		-1.026		-0.604	HSPA1A/HSPA1B,CST3,ILK,A2M,FN1,DDX39B,HSPA8,TMOD3,LRPAP1,MIF,ALB,S100P,SH3KBP1,PGD,S100A8,LMNB1,UCHL1,HSP90B1,ITGA6,S100A9,EPB41L2,ANXA2,CTSG,LCN2,MANF,HSPB1,CALR,LYZ,SOD2,TRIM28,LTF,TUBA1B,SEPTIN9,ELANE,CTH,TGM2,DIABLO	37
Dermatological Diseases and Conditions, Organismal Injury and Abnormalities	abnormality of skin morphology	Abnormality of skin morphology	0.00124					FBN1,PGD,S100A8,UCHL1,ITGA6,S100A9,ACTN1,ILK,LCN2,PI3,FN1,RETN,ELANE,MZB1,MIF,ITGB4	16
Cell-To-Cell Signaling and Interaction	detachment	Detachment of cells	0.00127		-0.368		-0.327	PI3,SOD2,FN1,BPI,ELANE,CTSG,ANXA1	7
Cell-To-Cell Signaling and Interaction, Inflammatory Response	immune response	Immune response of leukocytes	0.00131		1.731		1.968	CALR,LTF,FN1,S100A9,CST3,CTSG,MIF,LCN2,TGM2,ANXA1,MANF	11
Cell Death and Survival	cell viability	Cell viability	0.00131		-0.706		-0.262	HSPA1A/HSPA1B,CST3,ILK,A2M,FN1,DDX39B,HSPA8,TMOD3,LRPAP1,MIF,S100P,ALB,SH3KBP1,PGD,S100A8,LMNB1,UCHL1,HSP90B1,ITGA6,S100A9,EPB41L2,ANXA2,CTSG,LCN2,MANF,HSPB1,CALR,LYZ,SOD2,TRIM28,LTF,TUBA1B,SEPTIN9,CTH,TGM2,DIABLO	36
Cell-To-Cell Signaling and Interaction	attachment	Attachment of cells	0.00139		1.315		1.518	CALR,SOD2,FBN1,FN1,MMP2,ITGA6,LRPAP1,ILK,TGM2	9
Cellular Movement, Hematological System Development and Function, Immune Cell Trafficking, Inflammatory Response	chemotaxis	Chemotaxis of neutrophils	0.00141	Increased	2.779		3.086	SERPINB1,AZU1,S100A8,S100A9,ELANE,CST3,CTSG,LCN2	8
Neurological Disease, Organismal Injury and Abnormalities, Skeletal and Muscular Disorders	neuromuscular disease with neuropathy	Neuromuscular disease with neuropathy	0.00143					HSPA1A/HSPA1B,UCHL1,FARSB,ANXA2,CST3,ANXA1,HSPB1,LTF,DNAJB11,TUBA1B,MAP1B,MIF,TGM2,SLC4A1,ALB	15
Hematological System Development and Function, Tissue Development	accumulation	Accumulation of blood cells	0.00148		0.827		0.836	LTF,S100A8,PDIA4,ITGA6,S100A9,ELANE,CTSG,MIF,LCN2,ANXA1	10
Free Radical Scavenging	production	Production of superoxide	0.00155		0.223		0.267	SOD2,LTF,FN1,CST3,ILK,TGM2	6
Protein Trafficking	interaction	Interaction of protein	0.00162		-0.232		-0.173	CALR,SOD2,FN1,FARSB,EPB41L2,WASL,CTH,TGM2,ALB	9
Cell Death and Survival, Organismal Injury and Abnormalities	cell death	Cell death of lymphoma cell lines	0.00168		0.441		0.356	HSPB1,SOD2,FN1,LMNB1,ANXA2,TGM2,DIABLO,ALB	8
Dermatological Diseases and Conditions, Organismal Injury and Abnormalities	psoriasis	Chronic psoriasis	0.00168					PI3,SOD2,PGD,HSPA8,S100A9,LCN2,FSCN1,MANF	8
Tissue Development	accumulation	Accumulation of cells	0.00168		0.568		0.575	LTF,S100A8,PDIA4,ITGA6,S100A9,SEPTIN9,ELANE,CTSG,MIF,LCN2,ANXA1	11
Cell-To-Cell Signaling and Interaction, Cellular Growth and Proliferation	stimulation	Stimulation of cells	0.0017		1.723		2.005	SOD2,LTF,FN1,MMP2,UCHL1,HSP90B1,RBFOX1,CTSG,MIF,LCN2	10
Cell-To-Cell Signaling and Interaction	binding	Binding of bacteria	0.00176		0.935		1.098	LYZ,LTF,FN1,TGM2	4
Post-Translational Modification	cross-linkage	Cross-linkage of peptide	0.00176					PI3,FN1,TGM2,ANXA1	4
Organismal Injury and Abnormalities, Respiratory Disease	lower respiratory tract disorder	Lower respiratory tract disorder	0.00178		-0.318		-0.389	FBN1,S100A8,HSPA1A/HSPA1B,LMNB1,S100A9,CST3,FGF23,CTSG,LCN2,ANXA1,RCN3,LYZ,LTF,HSPA8,MYLK,ELANE,MZB1,UTRN	18
Organismal Injury and Abnormalities, Skeletal and Muscular Disorders	abnormal morphology	Abnormal morphology of autopod	0.00178					ITGA6,TMPO,ITGB4	3
Cell Death and Survival	apoptosis	Apoptosis of retinal cells	0.00178					HSPB1,EP400,LCN2	3
Cell Morphology, Cellular Movement, Skeletal and Muscular System Development and Function	cell spreading	Cell spreading of smooth muscle cells	0.00178					A2M,FBN1,FN1	3
Ophthalmic Disease, Organismal Injury and Abnormalities	dry eye	Dry eye	0.00178					LYZ,S100A8,ANXA1	3
Cancer, Cellular Movement, Organismal Injury and Abnormalities	invasion	Invasion of epithelial cells	0.00178					LTF,FN1,ILK	3
Cardiovascular Disease, Neurological Disease, Organismal Injury and Abnormalities, Skeletal and Muscular Disorders	myocardial fibrosis	Myocardial fibrosis	0.00178					FN1,ECHS1,UTRN	3
Cellular Growth and Proliferation	proliferation	Proliferation of bone marrow cell lines	0.00178					FN1,ITGB4,LCN2	3
Cellular Response to Therapeutics	radiosensitivity	Radiosensitivity of lung cancer cell lines	0.00178					FN1,ILK,TGM2	3
Cell Cycle	S phase	S phase of colorectal cancer cell lines	0.00178					LMNB1,NUCKS1,ITGA6	3
Cell Cycle, Cellular Development	senescence	Senescence of dermal cells	0.00178					SOD2,LMNB1,ILK	3
Cell-To-Cell Signaling and Interaction	adhesion	Adhesion of tumor cell lines	0.00181		-1.525		-1.247	FBN1,MMP2,UCHL1,ITGA6,ANXA2,ILK,ANXA1,LTF,FN1,TGM2,SLC4A1,S100P,UTRN	13
Cellular Movement	migration	Migration of prostate cancer cell lines	0.00189		0.987		1.237	SH3KBP1,FN1,HSP90B1,ITGA6,SEPTIN9,ANXA2,ITGB4,FSCN1,TGM2	9
Cellular Movement	chemotaxis	Chemotaxis of myeloid cells	0.00189	Increased	2.399		2.693	SERPINB1,AZU1,S100A8,MMP2,S100A9,ELANE,CST3,CTSG,MIF,LCN2,ANXA1	11
Cell Death and Survival, Organismal Injury and Abnormalities	anoikis	Anoikis of tumor cell lines	0.00196		-1.039		-1.221	CALR,FN1,UCHL1,ITGA6,ILK,ITGB4	6
Cellular Compromise	fragmentation	Fragmentation of mitochondria	0.00196		1.633		1.739	CALR,MACROD1,HSP90B1,ACTN1,MIF,ALB	6
Cellular Function and Maintenance	internalization	Internalization by tumor cell lines	0.00198		-0.216		0.065	SH3KBP1,EPB41L2,ANXA2,ACTN1,ILK,TGM2,ANXA1,MANF	8
Cell-To-Cell Signaling and Interaction	sphere formation	Sphere formation by cells	0.00198		-0.99		-0.765	A2M,RCN3,SOD2,TRIM28,ITGA6,ILK,ITGB4,TGM2	8
Organismal Injury and Abnormalities	fibrosis	Fibrosis	0.00199		1.353		1.282	SERPINB1,S100A8,MMP2,ITGA6,S100A9,CST3,LIN7C,LCN2,MANF,HSPB1,CALR,SOD2,FN1,HSPA8,RETN,MAP1B,ELANE,MZB1,MIF,ECHS1,SLC4A1,ALB,UTRN	23
Cellular Development, Cellular Growth and Proliferation	cell proliferation	Cell proliferation of tumor cell lines	0.00213		-0.698		-0.336	JCHAIN,ARHGEF11,YWHAQ,UBE2M,MMP2,CIRBP,ILK,A2M,FN1,RETN,MAP1B,TMPO,LRPAP1,MIF,FSCN1,ECHS1,S100P,UAP1L1,PGD,S100A8,LMNB1,NUCKS1,UCHL1,NASP,ITGA6,SNX5,S100A9,ANXA2,ACTN1,HNRNPH2,CTSG,LCN2,ANXA1,HSPB1,CALR,SOD2,TRIM28,CLTA,MYLK,SEPTIN9,ELANE,ITGB4,TGM2,DIABLO,UTRN	45
Cancer, Organismal Injury and Abnormalities, Respiratory Disease	advanced lung cancer	Advanced lung cancer	0.00213		0.563		0.738	SOD2,HSPA1A/HSPA1B,FN1,MMP2,HSP90B1,ELANE,ANXA2,MYO1B,CTSG,ALB,ANXA1	11
Molecular Transport	quantity	Quantity of metal	0.00216	Increased	2.678		2.88	S100A8,S100A9,ANXA2,FGF23,LIN7C,LCN2,A2M,CALR,LYZ,LTF,FN1,ELANE,LRPAP1,TGM2	14
Cellular Movement	cell movement	Cell movement of neurons	0.00218		-0.113		0.133	A2M,FN1,LMNB1,HSPA8,ITGA6,MAP1B,DCTN2,LRPAP1,FSCN1	9
Organ Development, Renal and Urological System Development and Function	function	Function of kidney	0.00219					FGF23,LRPAP1,MIF,LIN7C,SLC4A1	5
Cell Death and Survival, Organismal Injury and Abnormalities	cell death	Cell death of breast cancer cell lines	0.00222		0.505		0.392	HSPA1A/HSPA1B,ANXA2,ILK,HSPB1,CALR,PI3,SOD2,FN1,ELANE,MIF,ITGB4,FSCN1,DIABLO	13
Cell-To-Cell Signaling and Interaction	binding	Binding of tumor cell lines	0.00225		-1.743		-1.49	FBN1,MMP2,UCHL1,HSP90B1,ITGA6,ANXA2,ILK,ANXA1,LTF,FN1,ITGB4,TGM2,SLC4A1,S100P,UTRN	15
Cellular Movement	migration	Migration of cervical cancer cell lines	0.00231		-0.982		-0.79	S100A8,FN1,MMP2,SNX5,MYO1B,TGM2,S100P	7
Cancer, Cell-To-Cell Signaling and Interaction	sphere formation	Sphere formation of tumor cell lines	0.00231		-0.726		-0.509	A2M,SOD2,TRIM28,ITGA6,ILK,ITGB4,TGM2	7
Cancer, Organismal Injury and Abnormalities	extrahepatic metastasis	Extrahepatic metastasis	0.0026		0.308		0.456	HSPA1A/HSPA1B,MMP2,HSP90B1,ANXA2,MYO1B,CTSG,LCN2,ANXA1,SOD2,LTF,ELANE,FSCN1,ALB,S100P	14
Cell-To-Cell Signaling and Interaction	adhesion	Adhesion of colorectal cancer cell lines	0.00265					FBN1,FN1,MMP2,ILK	4
Antimicrobial Response, Humoral Immune Response, Inflammatory Response	antifungal response	Antifungal response	0.00265					S100A8,S100A9,ELANE,CTSG	4
Cell Death and Survival	ferroptosis	Ferroptosis	0.00265		-0.733		-0.733	SOD2,ITGB4,LCN2,FSCN1	4
Cancer, Organismal Injury and Abnormalities	squamous-cell carcinoma	Malignant squamous-cell carcinoma	0.00265					LTF,S100A8,S100A9,ALB	4
Tissue Morphology	remodeling	Remodeling of blood vessel	0.00265					SOD2,FBN1,CST3,TGM2	4
Cell Cycle	interphase	Interphase	0.00281		-1.057		-0.978	EP400,YWHAQ,SUN1,LMNB1,NUCKS1,NASP,ITGA6,SNX5,ANXA2,CIRBP,ILK,HSPB1,PI3,SOD2,FN1,TMPO,ALB,S100P	18
Cellular Movement	cell movement	Cell movement of lung cancer cell lines	0.00288		-1.3		-0.948	FN1,ITGA6,SEPTIN9,CIRBP,MIF,ILK,ITGB4,TGM2,S100P	9
Cell-To-Cell Signaling and Interaction, Inflammatory Response	immune response	Immune response of phagocytes	0.00288		1.26		1.485	CALR,FN1,S100A9,CST3,MIF,LCN2,TGM2,ANXA1,MANF	9
Cardiovascular Disease, Neurological Disease, Organismal Injury and Abnormalities, Skeletal and Muscular Disorders	myocardial dysfunction	Myocardial dysfunction	0.00294					AZU1,MMP2,UCHL1,EPB41L2,ANXA2,CST3,FGF23,LCN2,ANXA1,A2M,CALR,SOD2,COL12A1,LTF,FN1,ELANE,ITGB4,TGM2,SLC4A1,UTRN	20
Cell Death and Survival	cell viability	Cell viability of tumor cell lines	0.00297		-0.213		0.207	HSPA1A/HSPA1B,ILK,FN1,HSPA8,TMOD3,ALB,S100P,PGD,S100A8,LMNB1,HSP90B1,ITGA6,S100A9,EPB41L2,ANXA2,CTSG,LCN2,HSPB1,CALR,LYZ,SOD2,TRIM28,TUBA1B,SEPTIN9,TGM2,DIABLO	26
Hematological System Development and Function	hemostasis	Hemostasis	0.003	Increased	2.213		2.266	FBN1,FN1,BPI,S100A9,RETN,ANXA2,WASL,CTSG,LRPAP1,LCN2,SLC4A1	11
Cardiovascular Disease, Organismal Injury and Abnormalities	abnormality	Abnormality of left ventricle	0.00315					FBN1,AZU1,MMP2,UCHL1,EPB41L2,ANXA2,CST3,FGF23,LCN2,A2M,CALR,SOD2,COL12A1,LTF,FN1,ELANE,ITGB4,TGM2,SLC4A1,UTRN	20
Cardiovascular Disease, Organismal Injury and Abnormalities	left ventricular heart disease	Left ventricular heart disease	0.00315					FBN1,AZU1,MMP2,UCHL1,EPB41L2,ANXA2,CST3,FGF23,LCN2,A2M,CALR,SOD2,COL12A1,LTF,FN1,ELANE,ITGB4,TGM2,SLC4A1,UTRN	20
Cell Cycle, Gene Expression	binding	Binding of protein binding site	0.00318		-1.027		-0.893	SOD2,FBN1,TRIM28,LTF,HSPA1A/HSPA1B,FN1,MIF,ALB	8
Organismal Injury and Abnormalities	damage	Damage of epithelial tissue	0.00318		0.788		0.807	PI3,AZU1,MYLK,ELANE,CTSG,LRPAP1,MIF,TGM2	8
Cancer, Organismal Injury and Abnormalities, Respiratory Disease	pulmonary metastasis	Pulmonary metastasis	0.00318		0.563		0.732	SOD2,HSPA1A/HSPA1B,MMP2,ELANE,ANXA2,MYO1B,CTSG,ANXA1	8
Developmental Disorder, Neurological Disease, Organismal Injury and Abnormalities	demyelination	Demyelination	0.0032					HSPB1,SOD2,COL12A1,DNAJB11,CST3,MIF,ITGB4,SLC4A1,ALB,ANXA1	10
Cellular Movement	invasion	Invasion of cells	0.00322	Decreased	-2.413		-2.017	JCHAIN,ARHGEF11,YWHAQ,HSPA1A/HSPA1B,MMP2,CST3,ILK,TPD52L2,A2M,FN1,SRRM1,TMPO,LRPAP1,MIF,FSCN1,ECHS1,S100P,S100A8,LMNB1,HSP90B1,ITGA6,SNX5,S100A9,RBM3,ANXA2,MYO1B,LCN2,ANXA1,CALR,SOD2,LTF,MYLK,SEPTIN9,ITGB4,TGM2	35
Cell-To-Cell Signaling and Interaction, Hematological System Development and Function, Immune Cell Trafficking, Inflammatory Response	activation	Activation of macrophages	0.00329		0.727		0.894	CALR,LTF,FN1,BPI,S100A9,ANXA2,MIF,LCN2,TGM2	9
Hematological System Development and Function, Hematopoiesis, Organismal Development, Tissue Development	development	Development of bone marrow	0.0033		-0.896		-0.751	EP400,CALR,TRIM28,FN1,S100A9,FGF23,H4C13	7
Cardiovascular Disease, Neurological Disease, Organismal Injury and Abnormalities, Skeletal and Muscular Disorders	left ventricular dysfunction	Left ventricular dysfunction	0.00332					AZU1,MMP2,UCHL1,EPB41L2,ANXA2,CST3,FGF23,LCN2,A2M,CALR,SOD2,COL12A1,LTF,FN1,ELANE,ITGB4,TGM2,SLC4A1,UTRN	19
Developmental Disorder, Organismal Injury and Abnormalities	abnormal morphology	Abnormal morphology of amnion	0.00339					FN1,HSP90B1	2
Cardiovascular Disease, Organismal Injury and Abnormalities	abnormal morphology	Abnormal morphology of vascular plexus	0.00339					ARHGEF11,FN1	2
Infectious Diseases, Organismal Injury and Abnormalities	acute infection	Acute infection by virus	0.00339					ELANE,CTSG	2
Developmental Disorder, Neurological Disease, Organismal Injury and Abnormalities, Psychological Disorders	adult-onset leukodystrophy	Adult-onset leukodystrophy	0.00339					LMNB1,ALB	2
Cell-To-Cell Signaling and Interaction, Hematological System Development and Function, Immune Cell Trafficking, Inflammatory Response	aggregation	Aggregation of neutrophils	0.00339					S100A8,S100A9	2
Cell Death and Survival, Organismal Injury and Abnormalities	apoptosis	Apoptosis of RPE cells	0.00339					EP400,LCN2	2
Cell Death and Survival, Organismal Injury and Abnormalities	apoptosis	Apoptosis of erythroid cells	0.00339					TRIM28,LCN2	2
Cell-To-Cell Signaling and Interaction	attachment	Attachment of breast cancer cell lines	0.00339					FN1,TGM2	2
Infectious Diseases, Inflammatory Disease, Inflammatory Response, Neurological Disease, Organismal Injury and Abnormalities	bacterial meningitis	Bacterial meningitis	0.00339					FN1,ANXA1	2
Developmental Disorder, Hereditary Disorder, Neurological Disease, Organismal Injury and Abnormalities	Bain type X-linked syndromic mental retardation	Bain type X-linked syndromic mental retardation	0.00339					HNRNPH1,HNRNPH2	2
Cell-To-Cell Signaling and Interaction, Reproductive System Development and Function	binding	Binding of oocytes	0.00339					ITGA6,CST3	2
Cell Morphology, Organismal Injury and Abnormalities	blebbing	Blebbing of nucleus	0.00339					SUN1,LMNB1	2
Cardiovascular Disease, Organismal Injury and Abnormalities	carotid atherosclerosis	Carotid atherosclerosis	0.00339					S100A8,S100A9	2
Cell Morphology, Cellular Movement	cell spreading	Cell spreading by hematopoietic cell lines	0.00339					FBN1,FN1	2
Cell Death and Survival, Nervous System Development and Function, Organismal Injury and Abnormalities	cell viability	Cell viability of dorsal root ganglion cells	0.00339					A2M,LRPAP1	2
Cell-To-Cell Signaling and Interaction, Cellular Movement, Hematological System Development and Function, Immune Cell Trafficking, Inflammatory Response	chemoattraction	Chemoattraction of monocytes	0.00339					AZU1,ANXA1	2
Inflammatory Disease, Inflammatory Response, Ophthalmic Disease, Organismal Injury and Abnormalities	chorioretinitis	Chorioretinitis	0.00339					CST3,ANXA1	2
Cell-To-Cell Signaling and Interaction	detachment	Detachment of ciliated cells	0.00339					ELANE,CTSG	2
Dermatological Diseases and Conditions, Organismal Injury and Abnormalities	detachment	Detachment of epidermis	0.00339					PI3,ELANE	2
Embryonic Development, Hair and Skin Development and Function, Organ Development, Organismal Development, Skeletal and Muscular System Development and Function, Tissue Development	development	Development of nail	0.00339					ITGA6,ITGB4	2
Tissue Morphology	disruption	Disruption of respiratory epithelium	0.00339					ELANE,CTSG	2
Cell Cycle	S phase	Entry into S phase of colorectal cancer cell lines	0.00339					NUCKS1,ITGA6	2
Embryonic Development, Organismal Development, Tissue Development	formation	Formation of extraembryonic endoderm	0.00339					TRIM28,HSP90B1	2
Cancer, Organismal Injury and Abnormalities, Reproductive System Disease	prostate cancer	Gleason's score 7 prostate cancer	0.00339					S100A8,S100A9	2
Cellular Movement, Embryonic Development	haptotaxis	Haptotaxis of embryonic cell lines	0.00339					FN1,FSCN1	2
Hematological Disease, Organismal Injury and Abnormalities	hyperphosphatemia	Hyperphosphatemia	0.00339					FGF23,SLC4A1	2
Cancer, Organismal Injury and Abnormalities	hyperplasia	Hyperplasia of goblet cells	0.00339					ELANE,CTSG	2
Metabolic Disease, Organismal Injury and Abnormalities	hypervolemia	Hypervolemia	0.00339					ALB,ANXA1	2
Cellular Compromise	injury	Injury of carcinoma cell lines	0.00339					PI3,ELANE	2
Cellular Compromise	injury	Injury of lung cancer cell lines	0.00339					PI3,ELANE	2
Cell Death and Survival	killing	Killing of Enterococcus faecalis 29212	0.00339					LYZ,LTF	2
Cancer, Organismal Injury and Abnormalities, Reproductive System Disease	prostate cancer	Low grade prostate cancer	0.00339					S100A8,S100A9	2
Cell Death and Survival	lysis	Lysis of bacteria	0.00339					LYZ,BPI	2
Cellular Movement	migration	Migration of stromal cells	0.00339					TRIM28,MIF	2
Cell Cycle, Reproductive System Development and Function	mitosis	Mitosis of breast cell lines	0.00339					SEPTIN9,ANXA1	2
Ophthalmic Disease, Organismal Injury and Abnormalities	ocular pterygium	Ocular pterygium	0.00339					MMP2,TGM2	2
Cellular Development, Cellular Growth and Proliferation, Organ Development, Tissue Development	proliferation	Proliferation of enterocytes	0.00339					TMPO,ITGB4	2
Cellular Function and Maintenance, Hematological System Development and Function, Inflammatory Response	regulation	Regulation of neutrophils	0.00339					S100A8,S100A9	2
Infectious Diseases, Organismal Injury and Abnormalities	replication	Replication of Moloney murine leukemia virus	0.00339					S100A9,TMPO	2
Cell Morphology, Endocrine System Development and Function, Organ Morphology	size	Size of neuroendocrine cells	0.00339					LCN2,ANXA1	2
Dermatological Diseases and Conditions, Organismal Injury and Abnormalities	spongiosis	Spongiosis	0.00339					MMP2,RBM3	2
Organismal Development	strength	Strength of mice	0.00339					HSPB1,DCTN2	2
Inflammatory Response	adaptive immune response	Adaptive immune response	0.00341					CALR,JCHAIN,CTH	3
Cell-To-Cell Signaling and Interaction, Hematological System Development and Function, Immune Cell Trafficking	adhesion	Adhesion of leukocyte cell lines	0.00341					LTF,TGM2,UTRN	3
Endocrine System Disorders, Organismal Injury and Abnormalities	adrenal gland hypofunction	Adrenal gland hypofunction	0.00341					SOD2,ALB,ANXA1	3
Embryonic Development, Organ Development, Organismal Development, Respiratory System Development and Function, Tissue Development	alveologenesis	Alveologenesis of lung	0.00341					RCN3,FBN1,MMP2	3
Carbohydrate Metabolism, Small Molecule Biochemistry	cleavage	Cleavage of proteoglycan	0.00341					LYZ,MMP2,CTSG	3
Cell Cycle	G1 phase	Delay in initiation of G1 phase	0.00341					SOD2,NUCKS1,NASP	3
Cell-To-Cell Signaling and Interaction, Nervous System Development and Function	firing	Firing of neurons	0.00341					ELANE,RBFOX1,MIF	3
Inflammatory Response	inflammatory response	Inflammatory response of cells	0.00341					S100A8,S100A9,TGM2	3
Cellular Movement, Nervous System Development and Function	migration	Migration of Schwann cells	0.00341					FN1,LRPAP1,ANXA1	3
Renal and Urological System Development and Function	osmolality	Osmolality of urine	0.00341					LIN7C,ILK,SLC4A1	3
Cellular Growth and Proliferation, Organismal Development	proliferation	Proliferation of E. coli	0.00341					AZU1,LTF,ELANE	3
Cellular Response to Therapeutics	radiosensitivity	Radiosensitivity of carcinoma cell lines	0.00341					FN1,ILK,TGM2	3
Organismal Development	secretion	Secretion of mucus	0.00341					ELANE,CTSG,ITGB4	3
Cell Cycle, Gene Expression	binding	Binding of DNA	0.00358		-0.821		-0.673	FBN1,HSPA1A/HSPA1B,ILK,CALR,SOD2,TRIM28,LTF,FN1,HSPA8,ELANE,MIF,TGM2,ALB	13
Organismal Injury and Abnormalities	damage	Damage of vascular system	0.0036	Increased	2.007		1.912	PI3,AZU1,S100A9,MYLK,ELANE,CIRBP,CTSG,LRPAP1,TGM2,ANXA1	10
Cell-To-Cell Signaling and Interaction, Inflammatory Response	immune response	Immune response of antigen presenting cells	0.00368		0.875		1.095	CALR,FN1,S100A9,CST3,MIF,TGM2,ANXA1,MANF	8
Infectious Diseases, Organismal Injury and Abnormalities	infection	Infection of mammalia	0.00368		-1.175		-1.293	SERPINB1,PI3,JCHAIN,MMP2,S100A9,ELANE,MIF,LCN2	8
Developmental Disorder, Neurological Disease, Organismal Injury and Abnormalities	dysmyelination	Dysmyelination	0.0037					LMNB1,CST3,ANXA1,HSPB1,SOD2,COL12A1,DNAJB11,MAP1B,MIF,ITGB4,SLC4A1,ALB	12
Molecular Transport	quantity	Quantity of metal ion	0.0037		1.9		2.152	S100A8,S100A9,ANXA2,FGF23,LIN7C,A2M,CALR,LYZ,FN1,ELANE,LRPAP1,TGM2	12
Tissue Development	disassembly	Disassembly of extracellular matrix	0.00374					MMP2,ELANE,CST3,CTSG,FSCN1	5
Inflammatory Disease, Organismal Injury and Abnormalities, Respiratory Disease	pulmonary emphysema	Pulmonary emphysema	0.00374					FBN1,ELANE,CST3,FGF23,LCN2	5
Cell-To-Cell Signaling and Interaction	response	Response of granulocytes	0.00374		0.849		1.018	FN1,ELANE,CTSG,LCN2,ANXA1	5
Cell Death and Survival	cell viability	Cell viability of breast cancer cell lines	0.00374		-0.686		-0.408	CALR,SOD2,FN1,ITGA6,S100A9,SEPTIN9,ANXA2,ILK,TGM2	9
Cell-To-Cell Signaling and Interaction	response	Response of myeloid leukocytes	0.00374		0.246		0.436	FN1,S100A9,ELANE,CTSG,LCN2,ANXA1	6
Cancer, Organismal Injury and Abnormalities, Reproductive System Disease	malignant neoplasm of male genital organ	Malignant neoplasm of male genital organ	0.004					JCHAIN,MMP2,CST3,LIN7C,ILK,RCN3,PI3,MAP1B,LRPAP1,SEPTIN8,SH3KBP1,FBN1,CFI,HSP90B1,ANXA2,COL22A1,SERBP1,LCN2,ANXA1,MANF,HSPB1,LYZ,SOD2,LTF,PDIA4,HNRNPH1,MYLK,DNAJB11,ITGB4,TGM2,UTRN,SERPINB1,STOM,YWHAQ,CIRBP,BPIFA2,A2M,COL12A1,FN1,HSPA8,MZB1,FSCN1,ALB,EP400,PGD,S100A8,NUCKS1,NASP,ITGA6,S100A9,RBM3,MVB12A,TRIOBP,TRIM28,SEPTIN9,RBFOX1	56
Cell-To-Cell Signaling and Interaction	response	Response of myeloid cells	0.00404		1.234		1.493	CALR,FN1,S100A9,ELANE,CTSG,MIF,LCN2,TGM2,ANXA1,MANF	10
Cardiovascular Disease, Organismal Injury and Abnormalities	abnormality	Abnormality of heart ventricle	0.00424		1.091		0.981	FBN1,AZU1,HSPA1A/HSPA1B,MMP2,UCHL1,EPB41L2,ANXA2,CST3,FGF23,LCN2,MANF,A2M,CALR,SOD2,COL12A1,LTF,FN1,ELANE,ITGB4,TGM2,SLC4A1,UTRN	22
Cell-To-Cell Signaling and Interaction	adhesion	Adhesion of myeloid cells	0.00424		0.719		0.888	LTF,S100A8,FN1,S100A9,CTSG,MIF,SLC4A1,ANXA1	8
Cellular Movement, Hematological System Development and Function, Immune Cell Trafficking, Inflammatory Response	cell movement	Cell movement of monocytes	0.00424		0.035		0.327	AZU1,FN1,RETN,ANXA2,WASL,CTSG,MIF,ANXA1	8
Cellular Movement, Nervous System Development and Function	migration	Migration of neurons	0.00424		-0.478		-0.22	FN1,LMNB1,HSPA8,ITGA6,MAP1B,DCTN2,LRPAP1,FSCN1	8
Organismal Injury and Abnormalities, Reproductive System Disease	endometriosis	Endometriosis	0.00439					SERPINB1,JCHAIN,FBN1,S100A8,HSPA1A/HSPA1B,MMP2,UCHL1,ITGA6,S100A9,HSPB1,LYZ,LTF,FN1,ITGB4	14
Cellular Movement	scattering	Scattering	0.00454					FN1,LMNB1,MMP2,ITGA6,ANXA2,DCTN2	6
Cell Death and Survival, Organismal Injury and Abnormalities	cell death	Cell death of phagocytes	0.00458		0.714		0.735	LYZ,SOD2,LTF,S100A8,MIF,LCN2,ANXA1	7
Inflammatory Response	innate immune response	Innate immune response	0.00458					SERPINB1,JCHAIN,TRIM28,FN1,HSP90B1,CTH,LCN2	7
Inflammatory Disease, Organismal Injury and Abnormalities, Respiratory Disease	acute respiratory distress syndrome	Acute respiratory distress syndrome	0.00475					ELANE,CTSG,MIF,ALB,ANXA1	5
Cell Death and Survival	cell viability	Cell viability of neuroblastoma cell lines	0.00475		1.982		2.108	HSPB1,LYZ,TGM2,DIABLO,ALB	5
Organ Morphology	morphology	Morphology of endocrine gland	0.00475					FN1,RETN,MZB1,LCN2,ANXA1	5
Cell Death and Survival	removal	Removal of cells	0.00475		1.176		1.3	TRIM28,ELANE,ANXA2,TGM2,ANXA1	5
Cell-To-Cell Signaling and Interaction, Hematological System Development and Function, Immune Cell Trafficking, Inflammatory Response	activation	Activation of T lymphocytes	0.0048		0.823		1.004	CALR,HSPA1A/HSPA1B,FN1,HSP90B1,CTSG,MIF,CTH,ANXA1,DIABLO	9
Cancer, Organismal Injury and Abnormalities	metastasis	Metastasis of tumor cell lines	0.00481		-1.273		-0.926	JCHAIN,MMP2,NUCKS1,ITGA6,SNX5,RBM3,CIRBP,ILK,LCN2,ANXA1,CALR,SOD2,LTF,FN1,SEPTIN9,ITGB4,FSCN1	17
Cellular Movement	migration	Migration of lung cancer cell lines	0.00487		-1.3		-0.918	ITGA6,SEPTIN9,CIRBP,MIF,ILK,ITGB4,TGM2,S100P	8
Cellular Movement	cell movement	Cell movement of carcinoma cell lines	0.00499		-1.231		-0.827	HSPA1A/HSPA1B,ITGA6,SNX5,CIRBP,ILK,LCN2,TPD52L2,CALR,FN1,SEPTIN9,TMPO,MIF,ITGB4,FSCN1,TGM2,S100P	16
Cell-To-Cell Signaling and Interaction	adhesion	Adhesion of lymphoma cell lines	0.00524					FN1,ITGA6,ANXA1,UTRN	4
Cell Death and Survival, Organismal Injury and Abnormalities, Skeletal and Muscular Disorders	apoptosis	Apoptosis of muscle cell lines	0.00524		-0.762		-0.737	SOD2,CTH,LCN2,DIABLO	4
Cell-To-Cell Signaling and Interaction, Reproductive System Development and Function	binding	Binding of gonadal cell lines	0.00524					CALR,LTF,FN1,MMP2	4
Cell Morphology, Organ Morphology	morphology	Morphology of endocrine cells	0.00524					FN1,RETN,LCN2,ANXA1	4
Cell Morphology, Cellular Assembly and Organization	size	Size of nucleus	0.00524					EP400,LMNB1,TMOD3,TMPO	4
Organismal Injury and Abnormalities, Organismal Survival	organismal death	Organismal death	0.00533		0.737		-0.043	JCHAIN,UBE2M,MMP2,CST3,LIN7C,ILK,RCN3,MAP1B,TMOD3,LRPAP1,FBN1,CFI,HSP90B1,ANXA2,MYO1B,LCN2,ANXA1,HSPB1,CALR,LYZ,SOD2,CLTA,ELANE,CTH,ITGB4,TGM2,UTRN,ARHGEF11,CIRBP,FGF23,COL12A1,FN1,DDX39B,MIF,FSCN1,ECHS1,SLC4A1,EP400,S100A8,SUN1,LMNB1,MACROD1,NASP,ITGA6,SNX5,S100A9,FARSB,RBM3,EIF3D,TRIM28,SEPTIN9	51
Cardiovascular Disease, Organismal Injury and Abnormalities	damage	Damage of endothelial tissue	0.00535		1.195		1.216	PI3,AZU1,MYLK,ELANE,CTSG,LRPAP1,TGM2	7
Cell Death and Survival, Organismal Injury and Abnormalities	cell death	Cell death of blood cells	0.00537		1.276		1.319	SH3KBP1,S100A8,CST3,LCN2,ANXA1,LYZ,SOD2,TRIM28,LTF,FN1,ELANE,TMOD3,MZB1,MIF,TGM2,DIABLO	16
Cell Death and Survival, Organismal Injury and Abnormalities, Skeletal and Muscular Disorders	cell death	Cell death of muscle cells	0.0054		0.865		0.707	S100A8,MMP2,RBM3,CIRBP,CTSG,LCN2,MANF,HSPB1,CALR,SOD2,CTH,DIABLO	12
Cancer, Organismal Injury and Abnormalities	visceral metastasis	Visceral metastasis	0.0054		0.647		0.811	HSPA1A/HSPA1B,MMP2,HSP90B1,ANXA2,MYO1B,CTSG,LCN2,ANXA1,SOD2,LTF,ELANE,S100P	12
Cell Death and Survival, Organismal Injury and Abnormalities	apoptosis	Apoptosis of phagocytes	0.00546		0.435		0.497	SOD2,LTF,S100A8,MIF,LCN2,ANXA1	6
Lipid Metabolism, Molecular Transport, Small Molecule Biochemistry	secretion	Secretion of lipid	0.00546	Increased	2.2		2.375	SOD2,FN1,RETN,ELANE,CTSG,ANXA1	6
Neurological Disease, Organismal Injury and Abnormalities	progressive motor neuropathy	Progressive motor neuropathy	0.00553					HSPA1A/HSPA1B,UCHL1,FARSB,ANXA2,CST3,ANXA1,HSPB1,SOD2,LTF,DNAJB11,TUBA1B,MAP1B,RBFOX1,MIF,TGM2,SLC4A1,ALB	17
Organismal Injury and Abnormalities, Respiratory Disease	chronic respiratory disorder	Chronic respiratory disorder	0.00556					FBN1,HSPA1A/HSPA1B,LMNB1,CAVIN1,CST3,FGF23,CTSG,LCN2,ANXA1,LYZ,LTF,MYLK,ELANE	13
Cancer, Cellular Development, Cellular Growth and Proliferation, Organismal Injury and Abnormalities, Tumor Morphology	proliferation	Proliferation of tumor cells	0.00556		0.546		0.771	HSPA1A/HSPA1B,UCHL1,S100A9,ANXA2,CST3,ILK,LCN2,ANXA1,RCN3,FN1,SEPTIN9,ELANE,MIF	13
Cell Signaling, Molecular Transport, Vitamin and Mineral Metabolism	quantity	Quantity of Ca2+	0.00558		1.691		1.93	A2M,CALR,LYZ,S100A8,FN1,S100A9,ELANE,ANXA2,FGF23,LRPAP1,TGM2	11
Cellular Function and Maintenance	endocytosis	Endocytosis by eukaryotic cells	0.00559		0.719		1.04	SH3KBP1,YWHAQ,S100A9,EPB41L2,ANXA2,ACTN1,LCN2,ANXA1,MANF,CALR,MAP1B,LRPAP1,MIF,TGM2	14
Cancer, Organismal Injury and Abnormalities, Reproductive System Disease	prostate cancer	Prostate cancer	0.00561					JCHAIN,MMP2,CST3,LIN7C,ILK,RCN3,PI3,MAP1B,LRPAP1,SEPTIN8,SH3KBP1,FBN1,CFI,HSP90B1,ANXA2,COL22A1,SERBP1,LCN2,ANXA1,MANF,HSPB1,LYZ,SOD2,LTF,PDIA4,HNRNPH1,MYLK,DNAJB11,ITGB4,TGM2,UTRN,SERPINB1,YWHAQ,CIRBP,BPIFA2,A2M,COL12A1,FN1,HSPA8,MZB1,FSCN1,ALB,EP400,PGD,S100A8,NUCKS1,NASP,ITGA6,S100A9,RBM3,MVB12A,TRIOBP,TRIM28,SEPTIN9,RBFOX1	55
Hereditary Disorder, Organismal Injury and Abnormalities, Skeletal and Muscular Disorders	hereditary myopathy	Hereditary myopathy	0.00566					STOM,FBN1,SUN1,MMP2,UCHL1,MACROD1,HSP90B1,CAVIN1,DCTN2,PDHX,CTSG,ILK,HSPB1,CALR,COL12A1,FN1,MYLK,MAP1B,SEPTIN9,TMPO,ECHS1,UTRN	22
Cell-To-Cell Signaling and Interaction	adhesion	Adhesion of bacteria	0.00572					LYZ,LTF,FN1	3
Cell-To-Cell Signaling and Interaction	adhesion	Adhesion of cervical cancer cell lines	0.00572					LTF,UCHL1,S100P	3
Organ Morphology, Organismal Injury and Abnormalities, Renal and Urological Disease	atrophy of kidney	Atrophy of kidney	0.00572					MMP2,FGF23,SLC4A1	3
Cell-To-Cell Signaling and Interaction	binding	Binding of bone marrow cell lines	0.00572					FN1,ITGA6,TGM2	3
Cell-To-Cell Signaling and Interaction, Hair and Skin Development and Function	binding	Binding of keratinocytes	0.00572					FN1,ITGA6,ITGB4	3
Cellular Movement, Hematological System Development and Function, Immune Cell Trafficking, Inflammatory Response	influx	Influx of neutrophils	0.00572					S100A8,LCN2,ANXA1	3
Cardiovascular Disease, Connective Tissue Disorders, Developmental Disorder, Hereditary Disorder, Organismal Injury and Abnormalities, Skeletal and Muscular Disorders	Loeys-Dietz syndrome	Loeys-Dietz syndrome	0.00572					FBN1,MYLK,TMPO	3
Cellular Assembly and Organization	transport	Transport of mitochondria	0.00572					HSPB1,UCHL1,MAP1B	3
Neurological Disease, Organismal Injury and Abnormalities	neurological disorder	Progressive neurological disorder	0.00588					STOM,HSPA1A/HSPA1B,MMP2,CST3,PDHX,A2M,MAP1B,LRPAP1,MIF,SLC4A1,ALB,UCHL1,MACROD1,HSP90B1,S100A9,FARSB,ANXA2,LCN2,ANXA1,HSPB1,SOD2,LTF,DNAJB11,TUBA1B,RBFOX1,CTH,TGM2	27
Cardiovascular Disease, Neurological Disease, Organismal Injury and Abnormalities, Skeletal and Muscular Disorders	calcification	Calcification of aortic valve	0.00595					AZU1,MMP2,UCHL1,EPB41L2,ANXA2,CST3,A2M,CALR,COL12A1,LTF,FN1,ELANE,ITGB4,TGM2,SLC4A1	15
Cellular Development, Cellular Growth and Proliferation	colony formation	Colony formation of cells	0.00595		0.122		0.318	EP400,ARHGEF11,HSPA1A/HSPA1B,MMP2,ANXA2,CIRBP,ILK,ANXA1,CALR,SOD2,FN1,MIF,ITGB4,TGM2,DIABLO	15
Cell Cycle	S phase	Entry into S phase	0.00595					HSPB1,SOD2,FN1,NUCKS1,ITGA6	5
Cellular Assembly and Organization, Cellular Function and Maintenance, Nervous System Development and Function, Tissue Morphology	quantity	Quantity of neurites	0.00595		1.067		1.184	A2M,TRIOBP,MMP2,MAP1B,LRPAP1	5
Endocrine System Disorders, Gastrointestinal Disease, Metabolic Disease, Organismal Injury and Abnormalities	diabetic complication	Diabetic complication	0.00598					JCHAIN,HSPA1A/HSPA1B,BPI,CAVIN1,COL22A1,MYO1B,CTSG,LCN2,ANXA1,LYZ,SOD2,COL12A1,LTF,FN1,MZB1,SLC4A1,ALB,UTRN	18
Cardiovascular Disease, Cell Death and Survival, Neurological Disease, Organismal Injury and Abnormalities, Skeletal and Muscular Disorders	cell death	Cell death of cardiomyocytes	0.00607		1.198		1.047	HSPB1,CALR,SOD2,S100A8,MMP2,CIRBP,CTSG,LCN2,MANF	9
Cell Death and Survival, Organismal Injury and Abnormalities	cell death	Cell death of tumor cell lines	0.00618		1.59		1.325	HSPA1A/HSPA1B,CIRBP,ILK,PI3,FN1,HSPA8,RETN,TMOD3,MIF,FSCN1,ECHS1,ALB,PGD,S100A8,LMNB1,UCHL1,NASP,ITGA6,S100A9,RBM3,ANXA2,CTSG,LCN2,MANF,HSPB1,CALR,SOD2,TRIM28,HNRNPH1,MYLK,SEPTIN9,ELANE,DCTN3,CTH,ITGB4,TGM2,DIABLO	37
Cell-To-Cell Signaling and Interaction, Hematological System Development and Function, Immune Cell Trafficking	binding	Binding of granulocytes	0.00621		0.592		0.73	LTF,S100A8,FN1,S100A9,ELANE,CTSG,ANXA1	7
Cellular Assembly and Organization, Cellular Function and Maintenance	quantity	Quantity of cellular protrusions	0.00633		0.896		1.048	A2M,TRIOBP,FN1,MMP2,MAP1B,LRPAP1,ILK,FSCN1	8
Cancer, Organismal Injury and Abnormalities	anogenital cancer	Anogenital cancer	0.0064					JCHAIN,HSPA1A/HSPA1B,MMP2,CAVIN1,CST3,PDHX,LIN7C,ILK,RCN3,PI3,SRRM1,MAP1B,LRPAP1,PPFIBP2,S100P,SEPTIN8,ITIH1,SH3KBP1,FBN1,CFI,HSP90B1,EPB41L2,ANXA2,COL22A1,SERBP1,MYO1B,ACTN1,H4C13,LCN2,ANXA1,MANF,HSPB1,LYZ,SOD2,LTF,PDIA4,HNRNPH1,MYLK,DNAJB11,TUBA1B,ELANE,CTH,ITGB4,TGM2,UTRN,SERPINB1,ARHGEF11,STOM,YWHAQ,CCDC124,CIRBP,BPIFA2,TPD52L2,A2M,COL12A1,FN1,HSPA8,MZB1,MIF,FSCN1,ALB,EP400,PGD,S100A8,SUN1,BP…	82
Cancer, Organismal Injury and Abnormalities	neoplasia	Neoplasia of tumor cell lines	0.00676		-1.457		-1.116	JCHAIN,MMP2,NUCKS1,UCHL1,ITGA6,SNX5,RBM3,CIRBP,ILK,LCN2,ANXA1,CALR,SOD2,LTF,FN1,SEPTIN9,ITGB4,FSCN1,UTRN	19
Developmental Disorder, Hereditary Disorder, Metabolic Disease, Organismal Injury and Abnormalities, Respiratory Disease	cystic fibrosis	Cystic Fibrosis	0.007					LTF,ELANE,CTSG,ALB	4
Cell Morphology, Renal and Urological System Development and Function	shape change	Shape change of kidney cell lines	0.007					SOD2,FN1,ANXA2,LCN2	4
Cellular Development, Cellular Growth and Proliferation	proliferation	Proliferation of lung cancer cell lines	0.00704		0.215		0.43	PGD,NASP,ITGA6,ANXA2,CIRBP,ILK,LCN2,ANXA1,TRIM28,SEPTIN9,ELANE,ITGB4	12
Embryonic Development, Organismal Development	development	Development of abdomen	0.00706		0.068		0.166	FBN1,MMP2,ANXA2,CST3,FGF23,LIN7C,ILK,LCN2,ANXA1,HSPB1,SOD2,RETN,TMOD3,ALB	14
Organismal Injury and Abnormalities	non-malignant disorder	Non-malignant disorder	0.00709					SERPINB1,JCHAIN,UBE2M,HSPA1A/HSPA1B,MMP2,AMTN,CST3,PDHX,FGF23,ILK,COL12A1,FN1,HSPA8,ALB,FBN1,S100A8,UCHL1,HSP90B1,ITGA6,S100A9,FARSB,ANXA2,CTSG,LCN2,ANXA1,HSPB1,CALR,LYZ,SOD2,LTF,PDIA4,RPN1,MYLK,ELANE,RBFOX1,ITGB4,TGM2,DIABLO,UTRN	39
Cardiovascular Disease, Organismal Injury and Abnormalities	abnormal aortic valve physiology	Abnormal aortic valve physiology	0.00711					FBN1,AZU1,MMP2,UCHL1,EPB41L2,ANXA2,CST3,A2M,CALR,COL12A1,LTF,FN1,ELANE,ITGB4,TGM2,SLC4A1	16
Endocrine System Disorders, Gastrointestinal Disease, Metabolic Disease, Organismal Injury and Abnormalities	experimentally-induced diabetes	Experimentally-induced diabetes	0.00717					A2M,HSPB1,FN1,ANXA2,CTH,LCN2,ANXA1	7
Cellular Movement	cell movement	Cell movement of epithelial cells	0.00718		0.4		0.614	FBN1,LTF,FN1,MMP2,ANXA2,ILK,ITGB4,LCN2	8
Molecular Transport	transport	Transport of molecule	0.00737		0.64		0.96	ARHGEF11,CAVIN1,FGF23,LIN7C,ILK,A2M,RCN3,FN1,DDX39B,HSPA8,RETN,MAP1B,MIF,SLC4A1,ALB,S100A8,S100A9,ANXA2,CTSG,LCN2,ANXA1,CALR,SOD2,TRIM28,LTF,PDIA4,SEPTIN9,ELANE	28
Cellular Movement, Hematological System Development and Function, Immune Cell Trafficking, Inflammatory Response	migration	Migration of phagocytes	0.00741		0.377		0.586	S100A8,FN1,HSP90B1,ITGA6,S100A9,MYLK,ANXA2,CTSG,MIF,ALB,ANXA1	11
Cell-To-Cell Signaling and Interaction	immune response	Immune response of myeloid cells	0.00759		1.234		1.493	CALR,FN1,S100A9,CTSG,MIF,LCN2,TGM2,ANXA1,MANF	9
Cell Death and Survival, Organismal Injury and Abnormalities	cell death	Cell death of central nervous system cells	0.00763		1.314		1.25	A2M,HSPB1,SH3KBP1,UCHL1,MAP1B,LRPAP1,MIF,LCN2,TGM2,ALB	10
Endocrine System Disorders, Gastrointestinal Disease, Immunological Disease, Metabolic Disease, Organismal Injury and Abnormalities	insulin-dependent diabetes mellitus	Insulin-dependent diabetes mellitus	0.00763					LYZ,HSPA1A/HSPA1B,DDX39B,RETN,MZB1,PLBD1,CTH,H4C13,ALB,ANXA1	10
Cardiovascular System Development and Function, Organ Morphology, Organismal Development	morphology	Morphology of heart	0.00811					CALR,SOD2,FN1,MMP2,MYLK,LCN2,TGM2,ANXA1	8
Infectious Diseases, Organismal Injury and Abnormalities, Respiratory Disease	viral respiratory infection	Viral respiratory infection	0.00811					LTF,BPI,S100A9,ELANE,ACTN1,LCN2,ANXA1,S100P	8
Cellular Development, Cellular Growth and Proliferation, Hematological System Development and Function, Lymphoid Tissue Structure and Development	proliferation	Proliferation of immune cells	0.00814		0.88		1.04	SH3KBP1,HSPA1A/HSPA1B,HSP90B1,S100A9,ANXA1,A2M,CALR,TRIM28,LTF,FN1,HSPA8,MZB1,MIF,CTH,SLC4A1,ALB	16
Cell Death and Survival, Organismal Injury and Abnormalities, Renal and Urological Disease	apoptosis	Apoptosis of kidney cell lines	0.00824		1.673		1.616	HSPB1,SOD2,YWHAQ,HSPA1A/HSPA1B,MZB1,MIF,ILK	7
Cancer, Cellular Movement, Organismal Injury and Abnormalities, Tumor Morphology	invasion	Invasion of tumor cells	0.00824		0.727		0.876	S100A8,FN1,MMP2,ITGA6,S100A9,ITGB4,S100P	7
Cell Death and Survival, Organismal Injury and Abnormalities	apoptosis	Apoptosis of breast cancer cell lines	0.00841		0.014		-0.083	HSPB1,CALR,PI3,SOD2,FN1,ANXA2,MIF,ILK,ITGB4,DIABLO	10
Cell Death and Survival, Organismal Injury and Abnormalities, Renal and Urological Disease	cell death	Cell death of kidney cells	0.00841		1.327		1.278	HSPB1,SOD2,HSPA1A/HSPA1B,YWHAQ,MZB1,DCTN2,MIF,ILK,LCN2,ALB	10
Neurological Disease, Organismal Injury and Abnormalities, Psychological Disorders, Skeletal and Muscular Disorders	Parkinson disease	Parkinson's disease	0.00841					HSPB1,LTF,HSPA1A/HSPA1B,UCHL1,TUBA1B,MAP1B,FARSB,ANXA2,TGM2,ALB	10
Connective Tissue Disorders, Immunological Disease, Inflammatory Disease, Inflammatory Response, Organismal Injury and Abnormalities, Skeletal and Muscular Disorders	rheumatoid arthritis	Rheumatoid arthritis	0.0087					S100A8,HSPA1A/HSPA1B,MMP2,HSP90B1,S100A9,CST3,CTSG,ANXA1,CALR,LYZ,TRIM28,LTF,FN1,DDX39B,HSPA8,ELANE,MIF,ALB	18
Organismal Injury and Abnormalities, Reproductive System Disease	benign pelvic disease	Benign pelvic disease	0.00875					SERPINB1,JCHAIN,FBN1,S100A8,UBE2M,HSPA1A/HSPA1B,MMP2,UCHL1,ITGA6,S100A9,ANXA2,PDHX,CTSG,ANXA1,HSPB1,LYZ,SOD2,COL12A1,LTF,FN1,ITGB4,UTRN	22
Cardiovascular System Development and Function, Embryonic Development, Organismal Development, Tissue Development	angiogenesis	Angiogenesis of chorioallantoic membrane	0.00877					FN1,BPI,MMP2	3
Cell Death and Survival, Organismal Injury and Abnormalities	apoptosis	Apoptosis of erythroid precursor cells	0.00877					TRIM28,TMOD3,LCN2	3
Dermatological Diseases and Conditions, Organismal Injury and Abnormalities	blister	Blister	0.00877					ITGA6,ELANE,ITGB4	3
Cellular Movement, Hematological System Development and Function, Immune Cell Trafficking, Inflammatory Response	cell movement	Cell movement of peritoneal macrophages	0.00877					S100A8,FN1,MIF	3
Cell-To-Cell Signaling and Interaction, Cellular Movement	chemoattraction	Chemoattraction of myeloid cells	0.00877					AZU1,S100A8,ANXA1	3
Cell-To-Cell Signaling and Interaction, Cellular Movement, Hematological System Development and Function, Immune Cell Trafficking, Inflammatory Response	chemoattraction	Chemoattraction of phagocytes	0.00877					AZU1,S100A8,ANXA1	3
Cellular Compromise, Inflammatory Response	degranulation	Degranulation of neutrophils	0.00877					AZU1,S100A9,ANXA1	3
Cellular Movement, Connective Tissue Development and Function	homing	Homing of fibroblast cell lines	0.00877					FN1,WASL,FSCN1	3
Hematological Disease, Immunological Disease, Infectious Diseases, Organismal Injury and Abnormalities	infection	Infection of leukocytes	0.00877					LTF,FN1,ANXA2	3
Embryonic Development, Nervous System Development and Function, Organ Development, Organismal Development	stratification	Stratification of cerebral cortex	0.00877					LMNB1,ITGA6,MAP1B	3
Lipid Metabolism, Small Molecule Biochemistry	synthesis	Synthesis of leukotriene	0.00877					LTF,FN1,ANXA1	3
Dermatological Diseases and Conditions, Inflammatory Disease, Organismal Injury and Abnormalities	acne	Acne	0.00897					PI3,LYZ,SOD2,MMP2,S100A9	5
Inflammatory Response	antibody response	Antibody response	0.00897					JCHAIN,SH3KBP1,LTF,MZB1,MIF	5
Cellular Movement	cell movement	Cell movement of hematopoietic cell lines	0.00897		1.109		1.245	FBN1,FN1,MMP2,RETN,MIF	5
Cellular Development, Cellular Growth and Proliferation	development	Development of breast cancer cell lines	0.00897		-0.788		-0.651	FN1,ANXA2,ILK,ITGB4,ANXA1	5
Hematological System Development and Function	hematocrit	Hematocrit	0.00897		1.408		1.595	SOD2,TMPO,LCN2,TGM2,SLC4A1	5
Cancer, Cellular Movement, Organismal Injury and Abnormalities, Tumor Morphology	invasion	Invasion of cancer cells	0.00897		-0.128		0.07	MMP2,ITGA6,S100A9,ITGB4,S100P	5
Hematological System Development and Function, Hematopoiesis	development	Development of hematopoietic system	0.00912		-0.277		-0.124	EP400,CALR,TRIM28,FN1,S100A9,FGF23,MIF,H4C13	8
Digestive System Development and Function, Embryonic Development, Hepatic System Development and Function, Organ Development, Organismal Development, Tissue Development	development	Development of liver	0.00913					HSPB1,SOD2,TMOD3,FGF23	4
Cellular Movement	dissemination	Dissemination of cells	0.00913		-1.154		-1.234	LYZ,FN1,S100A9,ANXA2	4
Cell-To-Cell Signaling and Interaction, Cellular Growth and Proliferation, Hematological System Development and Function	stimulation	Stimulation of lymphocytes	0.00913					FN1,HSP90B1,CTSG,LCN2	4
Cell Death and Survival, Nervous System Development and Function, Organismal Injury and Abnormalities	cell viability	Cell viability of neurons	0.00942		0.73		0.878	A2M,HSPB1,SOD2,LRPAP1,LCN2,TGM2,MANF	7
Cellular Compromise, Cellular Function and Maintenance	endoplasmic reticulum stress response	Endoplasmic reticulum stress response	0.00942		-1.015		-1.055	CALR,HSPA1A/HSPA1B,UCHL1,HSP90B1,ELANE,CTH,MANF	7
Connective Tissue Disorders, Immunological Disease, Inflammatory Disease, Inflammatory Response, Organismal Injury and Abnormalities, Skeletal and Muscular Disorders	juvenile rheumatoid arthritis	Juvenile rheumatoid arthritis	0.00942					S100A8,HSPA1A/HSPA1B,MMP2,S100A9,MIF,ALB,ANXA1	7
Connective Tissue Disorders, Organismal Injury and Abnormalities	abnormal morphology	Abnormal morphology of elastic tissue	0.00977					FBN1,CST3	2
Cardiovascular Disease, Organismal Injury and Abnormalities	abnormal morphology	Abnormal morphology of tunica media	0.00977					FBN1,CST3	2
Cell-To-Cell Signaling and Interaction, Cellular Assembly and Organization	adhesion	Adhesion of nuclear matrix	0.00977					ILK,UTRN	2
Developmental Disorder, Endocrine System Disorders, Hereditary Disorder, Metabolic Disease, Neurological Disease, Organismal Injury and Abnormalities, Psychological Disorders	adrenoleukodystrophy	Adrenoleukodystrophy	0.00977					SOD2,ALB	2
Inflammatory Response	anti-inflammatory response	Anti-inflammatory response	0.00977					A2M,ANXA1	2
Cell Death and Survival, Organismal Injury and Abnormalities	apoptosis	Apoptosis of HMEC cells	0.00977					S100A8,S100A9	2
Cell-To-Cell Signaling and Interaction, Hair and Skin Development and Function	binding	Binding of skin cell lines	0.00977					FBN1,ITGA6	2
Digestive System Development and Function, Embryonic Development, Organ Development, Organ Morphology, Organismal Development, Tissue Development	branching morphogenesis	Branching morphogenesis of salivary gland	0.00977					FN1,ITGA6	2
Cell Morphology, Cellular Movement, Reproductive System Development and Function	cell spreading	Cell spreading of breast cell lines	0.00977					FN1,ILK	2
Cell Morphology, Cellular Movement	cell spreading	Cell spreading of ovarian cancer cell lines	0.00977					FN1,ILK	2
Cell Death and Survival, Cellular Function and Maintenance	clearance	Clearance of Pseudomonas aeruginosa PAO1	0.00977					ELANE,ANXA2	2
Organ Morphology, Organismal Injury and Abnormalities, Respiratory Disease	destruction	Destruction of alveolar wall	0.00977					ELANE,CTSG	2
Cellular Assembly and Organization, Neurological Disease, Organismal Development, Organismal Injury and Abnormalities, Tissue Development	development	Development of amyloid-beta plaques	0.00977					LYZ,ALB	2
Cancer, Gastrointestinal Disease, Hepatic System Disease, Organismal Injury and Abnormalities	diethylnitrosamine-induced hepatocellular carcinoma	Diethylnitrosamine-induced hepatocellular carcinoma	0.00977					ANXA2,ANXA1	2
Cellular Movement	dissemination	Dissemination of Pseudomonas	0.00977					LYZ,ANXA2	2
Cell-To-Cell Signaling and Interaction, Cellular Compromise, Cellular Function and Maintenance	endoplasmic reticulum stress response	Endoplasmic reticulum stress response of cervical cancer cell lines	0.00977					CALR,HSP90B1	2
Cellular Development, Cellular Growth and Proliferation, Connective Tissue Development and Function, Digestive System Development and Function, Embryonic Development, Hematological System Development and Function, Hematopoiesis, Hepatic System Development and Function, Organ Development, Organismal Development, Tissue Development	erythropoiesis	Erythropoiesis of liver	0.00977					TMOD3,FGF23	2
Cellular Development, Cellular Growth and Proliferation, Embryonic Development, Organ Development, Organismal Development, Skeletal and Muscular System Development and Function, Tissue Development	formation	Formation of smooth muscle cells	0.00977					LMNB1,TGM2	2
Cell-mediated Immune Response, Lymphoid Tissue Structure and Development	frequency	Frequency of CD4+ T-lymphocytes	0.00977					SERPINB1,HSP90B1	2
Organ Development, Reproductive System Development and Function	growth	Growth of endometrium	0.00977					TRIM28,ANXA2	2
Cancer, Organismal Injury and Abnormalities, Reproductive System Disease	malignant neoplasm of prostate	High grade malignant neoplasm of prostate	0.00977					S100A8,S100A9	2
Carbohydrate Metabolism, Small Molecule Biochemistry	hydrolysis	Hydrolysis of proteoglycan	0.00977					LYZ,CTSG	2
Hematological Disease, Nutritional Disease, Organismal Injury and Abnormalities	hyponatremia	Hyponatremia	0.00977					FGF23,ALB	2
Cell-To-Cell Signaling and Interaction, Inflammatory Response	inflammatory response	Inflammatory response of endothelial cells	0.00977					S100A8,S100A9	2
Endocrine System Disorders, Gastrointestinal Disease, Hepatic System Disease, Metabolic Disease, Organismal Injury and Abnormalities	insulin resistance	Insulin resistance of liver	0.00977					SOD2,RETN	2
Connective Tissue Disorders, Dermatological Diseases and Conditions, Developmental Disorder, Hereditary Disorder, Organismal Injury and Abnormalities	junctional epidermolysis bullosa with pyloric atresia	Junctional epidermolysis bullosa with pyloric atresia	0.00977					ITGA6,ITGB4	2
Cell Death and Survival	killing	Killing of Salmonella enterica subsp. enterica serovar Typhimurium	0.00977					AZU1,ALB	2
Cellular Response to Therapeutics	mitomycin C sensitivity	Mitomycin C sensitivity of cervical cancer cell lines	0.00977					SUN1,DDX39B	2
Cell Morphology	modification	Modification of ovarian cancer cell lines	0.00977					DDX39B,TGM2	2
Cell Morphology, Hematological System Development and Function	morphology	Morphology of leukocyte cell lines	0.00977					LCN2,ANXA1	2
Connective Tissue Disorders, Dental Disease, Dermatological Diseases and Conditions, Developmental Disorder, Gastrointestinal Disease, Hereditary Disorder, Organismal Injury and Abnormalities, Skeletal and Muscular Disorders	papillon-lefevre disease	Papillon-lefevre disease	0.00977					ELANE,CTSG	2
Cellular Assembly and Organization	quantity	Quantity of caveolae	0.00977					ILK,ALB	2
Cell-To-Cell Signaling and Interaction	recognition	Recognition of cells	0.00977					CALR,UCHL1	2
Cell Cycle, Connective Tissue Development and Function	S phase	S phase of fibroblasts	0.00977					HSPB1,EP400	2
Molecular Transport, Small Molecule Biochemistry	secretion	Secretion of peptide	0.00977					S100A8,S100A9	2
Cell Cycle, Cellular Development, Hair and Skin Development and Function	senescence	Senescence of keratinocytes	0.00977					SOD2,ILK	2
Drug Metabolism, Lipid Metabolism, Small Molecule Biochemistry, Vitamin and Mineral Metabolism	synthesis	Synthesis of calcitriol	0.00977					HSPA8,FGF23	2
Cardiovascular System Development and Function, Organ Morphology, Organismal Development	thickness	Thickness of heart ventricle	0.00977					CALR,ANXA1	2
Lipid Metabolism, Molecular Transport, Small Molecule Biochemistry	uptake	Uptake of calcifediol	0.00977					HSPA8,LRPAP1	2
Lipid Metabolism, Molecular Transport, Small Molecule Biochemistry	uptake	Uptake of cholesterol ester	0.00977					A2M,LRPAP1	2
Cell-To-Cell Signaling and Interaction	aggregation	Aggregation of cells	0.00981		0.271		0.37	S100A8,S100A9,CST3,CTSG,ILK,HSPB1,LYZ,LTF,PDIA4,FN1,MYLK,ALB	12
Cancer, Organismal Injury and Abnormalities	metastasis	Metastasis	0.00986		-0.609		-0.306	JCHAIN,HSPA1A/HSPA1B,MMP2,CST3,CIRBP,ILK,FN1,MIF,FSCN1,ALB,S100P,NUCKS1,HSP90B1,ITGA6,SNX5,RBM3,ANXA2,MYO1B,CTSG,LCN2,ANXA1,CALR,SOD2,LTF,MYLK,SEPTIN9,ELANE,ITGB4,TGM2	29
Cellular Growth and Proliferation	colony formation	Colony formation	0.00991		-0.114		0.115	EP400,ARHGEF11,HSPA1A/HSPA1B,MMP2,ITGA6,ANXA2,CIRBP,ILK,LCN2,ANXA1,CALR,SOD2,FN1,MIF,ITGB4,TGM2,DIABLO	17
Cellular Development, Cellular Growth and Proliferation	proliferation	Proliferation of blood cells	0.00991		1.074		1.251	SH3KBP1,HSPA1A/HSPA1B,HSP90B1,S100A9,ANXA1,A2M,CALR,TRIM28,LTF,FN1,HSPA8,ELANE,MZB1,MIF,CTH,SLC4A1,ALB	17
Cancer, Organismal Injury and Abnormalities	invasive cancer	Invasive cancer	0.0101		-0.609		-0.302	JCHAIN,YWHAQ,HSPA1A/HSPA1B,MMP2,CAVIN1,CST3,CIRBP,ILK,PI3,FN1,MIF,FSCN1,ALB,S100P,SH3KBP1,NUCKS1,HSP90B1,ITGA6,SNX5,RBM3,ANXA2,MYO1B,CTSG,LCN2,ANXA1,CALR,SOD2,LTF,PHLDB1,MYLK,SEPTIN9,ELANE,ITGB4,TGM2	34
Cardiovascular System Development and Function, Tissue Morphology	permeability	Permeability of vascular system	0.0102		1.186		1.211	AZU1,MMP2,MYLK,CTSG,LRPAP1,MIF,TGM2,ANXA1	8
Neurological Disease, Organismal Injury and Abnormalities	progressive encephalopathy	Progressive encephalopathy	0.0102					STOM,HSPA1A/HSPA1B,MMP2,CST3,PDHX,A2M,MAP1B,LRPAP1,MIF,ALB,UCHL1,MACROD1,S100A9,FARSB,ANXA2,LCN2,ANXA1,HSPB1,SOD2,LTF,TUBA1B,RBFOX1,CTH,TGM2	24
Cell Death and Survival	degradation	Cellular degradation	0.0104		0.539		0.365	LYZ,SOD2,HSPA1A/HSPA1B,SUN1,UCHL1,DCTN2,LRPAP1,TGM2,MANF	9
Cellular Development	differentiation	Differentiation of tumor cell lines	0.0104		0.052		0.206	CALR,FN1,DNAJB11,ANXA2,TMOD3,CTSG,MIF,TGM2,SLC4A1	9
Cancer, Organismal Injury and Abnormalities, Reproductive System Disease	genital tract cancer	Genital tract cancer	0.0105					JCHAIN,HSPA1A/HSPA1B,MMP2,CAVIN1,CST3,PDHX,LIN7C,ILK,RCN3,PI3,SRRM1,MAP1B,LRPAP1,PPFIBP2,S100P,SEPTIN8,ITIH1,SH3KBP1,FBN1,CFI,HSP90B1,EPB41L2,ANXA2,COL22A1,SERBP1,MYO1B,ACTN1,H4C13,LCN2,ANXA1,MANF,HSPB1,LYZ,SOD2,LTF,PDIA4,HNRNPH1,MYLK,DNAJB11,TUBA1B,ELANE,CTH,ITGB4,TGM2,UTRN,SERPINB1,ARHGEF11,STOM,YWHAQ,CCDC124,CIRBP,BPIFA2,TPD52L2,A2M,COL12A1,FN1,HSPA8,MZB1,MIF,FSCN1,ALB,EP400,PGD,S100A8,SUN1,NU…	81
Cell-To-Cell Signaling and Interaction, Hematological System Development and Function, Immune Cell Trafficking	adhesion	Adhesion of granulocytes	0.0105		1.501		1.68	S100A8,LTF,FN1,S100A9,CTSG,ANXA1	6
Cardiovascular Disease, Organismal Injury and Abnormalities	aortic aneurysm	Aortic aneurysm	0.0105					FBN1,MMP2,MYLK,RETN,TMPO,CST3	6
Cell Death and Survival, Organismal Injury and Abnormalities	apoptosis	Apoptosis of lymphoma cell lines	0.0105		0.728		0.713	HSPB1,FN1,LMNB1,TGM2,DIABLO,ALB	6
Cardiovascular Disease, Organismal Injury and Abnormalities	valvulopathy	Valvulopathy	0.0105					FBN1,AZU1,HSPA1A/HSPA1B,MMP2,UCHL1,EPB41L2,ANXA2,CST3,A2M,CALR,COL12A1,LTF,FN1,ELANE,ITGB4,TGM2,SLC4A1	17
Cardiovascular Disease, Organismal Injury and Abnormalities	atherosclerosis	Atherosclerosis	0.0106		-0.068		0.036	FBN1,S100A8,MMP2,S100A9,CST3,FGF23,LCN2,FN1,RETN,RBFOX1,LRPAP1,MIF	12
Cell Cycle	G1 phase	G1 phase	0.0106					EP400,YWHAQ,LMNB1,NUCKS1,NASP,SNX5,ANXA2,CIRBP,ILK,SOD2,FN1,TMPO	12
Gastrointestinal Disease, Inflammatory Disease, Organismal Injury and Abnormalities	inflammatory bowel disease	Inflammatory Bowel Disease	0.0106					FBN1,S100A8,BPI,MMP2,S100A9,LCN2,ANXA1,PI3,LYZ,LTF,FN1,ALB	12
Cardiovascular Disease, Organismal Injury and Abnormalities	arterial lesion	Arterial lesion	0.0107					FBN1,MMP2,MYLK,RETN,TMPO,CST3,MIF	7
Cellular Movement	migration	Migration of epithelial cells	0.0107		0.114		0.306	LTF,FN1,MMP2,ANXA2,ILK,ITGB4,LCN2	7
Cancer, Dermatological Diseases and Conditions, Organismal Injury and Abnormalities	papilloma	Papilloma	0.0108					S100A8,S100A9,LCN2,ALB,ANXA1	5
Endocrine System Development and Function, Lipid Metabolism, Small Molecule Biochemistry, Vitamin and Mineral Metabolism	steroidogenesis	Steroidogenesis of hormone	0.0108		1.432		1.547	MMP2,UCHL1,ITGA6,RETN,MZB1	5
Endocrine System Disorders, Gastrointestinal Disease, Metabolic Disease, Organismal Injury and Abnormalities, Renal and Urological Disease	diabetic nephropathy	Diabetic nephropathy	0.0109					JCHAIN,HSPA1A/HSPA1B,BPI,MYO1B,CTSG,LCN2,ANXA1,LYZ,LTF,FN1,MZB1,SLC4A1,ALB,UTRN	14
Cellular Development, Cellular Growth and Proliferation	cell proliferation	Cell proliferation of breast cancer cell lines	0.0112		0.229		0.476	JCHAIN,YWHAQ,UBE2M,ANXA2,ILK,ANXA1,CALR,SOD2,TRIM28,FN1,MYLK,SEPTIN9,ITGB4,TGM2,UTRN	15
Gastrointestinal Disease, Inflammatory Response, Organismal Injury and Abnormalities	inflammation	Inflammation of gastrointestinal tract	0.0113					JCHAIN,FBN1,S100A8,CFI,HSP90B1,S100A9,LCN2,ANXA1,LYZ,LTF,FN1,MZB1,ALB	13
Gastrointestinal Disease, Inflammatory Disease, Organismal Injury and Abnormalities	Crohn disease	Crohn disease	0.0114					PI3,LTF,S100A8,FN1,BPI,S100A9,ALB,ANXA1	8
Cellular Function and Maintenance	internalization	Internalization of cells	0.0115		0.08		0.356	CALR,SH3KBP1,SNX5,S100A9,ANXA2,MIF,ILK,LCN2,TGM2,ANXA1,MANF	11
Cell-To-Cell Signaling and Interaction, Cellular Movement	chemoattraction	Chemoattraction	0.0116		0.625		0.903	AZU1,S100A8,FN1,ANXA1	4
Cancer, Endocrine System Disorders, Organismal Injury and Abnormalities, Reproductive System Disease	primary ovarian cancer	Primary ovarian cancer	0.0116					FN1,HSP90B1,LCN2,S100P	4
Cardiovascular Disease, Organismal Injury and Abnormalities	occlusion	Occlusion of artery	0.0121		-0.068		0.021	FBN1,S100A8,MMP2,S100A9,CST3,FGF23,LCN2,FN1,RETN,RBFOX1,LRPAP1,MIF,ALB	13
Cell-To-Cell Signaling and Interaction, Cellular Function and Maintenance, Inflammatory Response	phagocytosis	Phagocytosis of phagocytes	0.0122		0.946		1.155	CALR,S100A9,MIF,LCN2,TGM2,ANXA1,MANF	7
Cell Morphology	polarization	Polarization of cells	0.0122		1.528		1.733	SOD2,FN1,MYLK,MAP1B,ILK,LCN2,TGM2	7
Cell Signaling	tyrosine phosphorylation	Tyrosine phosphorylation	0.0122		0.44		0.503	CALR,SH3KBP1,FN1,ITGA6,MIF,ILK	6
Inflammatory Response, Neurological Disease, Organismal Injury and Abnormalities	inflammation	Inflammation of central nervous system	0.0122		-1.123		-1.077	SERPINB1,CALR,TRIM28,FN1,MMP2,MYLK,CST3,LRPAP1,MIF,ANXA1	10
Hematological System Development and Function, Tissue Morphology	quantity	Quantity of blood cells	0.0124		-0.246		-0.072	SERPINB1,JCHAIN,S100A8,HSP90B1,ITGA6,S100A9,FGF23,LCN2,ANXA1,MANF,PI3,TRIM28,CLTA,TMOD3,MZB1,TMPO,MIF,TGM2,UTRN,DIABLO,SLC4A1	21
Cell Morphology, Cellular Movement	cell spreading	Cell spreading	0.0125		0.465		0.691	A2M,SH3KBP1,FBN1,FN1,UCHL1,ITGA6,DCTN2,WASL,ILK,ITGB4,ALB	11
Cellular Function and Maintenance	biosynthesis	Biosynthesis of macromolecule	0.0126		-0.324		-0.238	PGD,HSPA1A/HSPA1B,UCHL1,S100A9,FARSB,RBM3,DCTN2,SERBP1,CIRBP,ANXA1,HSPB1,CALR,SOD2,EIF3D,LTF,FN1,DDX39B	17
Cancer, Organismal Injury and Abnormalities	metastatic solid tumor	Metastatic solid tumor	0.0126		0.99		1.165	HSPA1A/HSPA1B,MMP2,HSP90B1,ANXA2,MYO1B,CTSG,LCN2,ANXA1,CALR,SOD2,LTF,FN1,MYLK,ELANE,TGM2,ALB,S100P	17
Cell-To-Cell Signaling and Interaction, Hematological System Development and Function, Immune Cell Trafficking, Inflammatory Response	activation	Activation of dendritic cells	0.0126					CALR,HSP90B1,DIABLO	3
Organismal Injury and Abnormalities, Renal and Urological Disease	acute renal failure	Acute renal failure	0.0126					ELANE,LCN2,ALB	3
Cell Death and Survival, Organismal Injury and Abnormalities	apoptosis	Apoptosis of sensory neurons	0.0126					A2M,HSPB1,LRPAP1	3
Cellular Movement, Hematological System Development and Function, Immune Cell Trafficking, Inflammatory Response	cell movement	Cell movement of microglia	0.0126					LMNB1,MYLK,MIF	3
Connective Tissue Disorders, Hereditary Disorder, Lipid Metabolism, Metabolic Disease, Organismal Injury and Abnormalities, Small Molecule Biochemistry	familial lipodystrophy	Familial lipodystrophy	0.0126					FBN1,FN1,CAVIN1	3
Cellular Assembly and Organization, DNA Replication, Recombination, and Repair	formation	Formation of RAD51 nuclear focus	0.0126					LMNB1,DDX39B,NUCKS1	3
Cell Cycle	interphase	Interphase of epithelial cell lines	0.0126					PI3,NUCKS1,ANXA2	3
Cellular Movement	invasion	Invasion of fibrosarcoma cell lines	0.0126					SOD2,FN1,MMP2	3
Metabolic Disease, Organismal Injury and Abnormalities	metabolic acidosis	Metabolic acidosis	0.0126					SOD2,PDHX,SLC4A1	3
Nutritional Disease, Organismal Injury and Abnormalities	mineral deficiency	Mineral deficiency	0.0126					SOD2,FGF23,ALB	3
Cellular Movement	movement	Movement of eye cell lines	0.0126					A2M,FN1,TPD52L2	3
Organismal Functions	recovery	Recovery of mice	0.0126					HSPA1A/HSPA1B,LRPAP1,LCN2	3
Carbohydrate Metabolism	release	Release of carbohydrate	0.0126					FN1,CAVIN1,RETN	3
Cancer, Cell-To-Cell Signaling and Interaction	sphere formation	Sphere formation of breast cancer cell lines	0.0126					SOD2,TRIM28,ILK	3
Cellular Function and Maintenance	engulfment	Engulfment of tumor cell lines	0.0127		0.58		0.853	CALR,SH3KBP1,EPB41L2,ANXA2,ACTN1,LRPAP1,TGM2,ANXA1,MANF	9
Endocrine System Disorders, Metabolic Disease, Organismal Injury and Abnormalities	insulin resistance	Insulin resistance	0.0127		-0.365		-0.419	SOD2,LTF,S100A8,NUCKS1,RETN,LRPAP1,MIF,LCN2,TGM2	9
Hematological System Development and Function, Organismal Functions	coagulation	Coagulation of blood	0.0128		1.708		1.756	BPI,S100A9,RETN,ANXA2,WASL,CTSG,LCN2,SLC4A1	8
Cell-To-Cell Signaling and Interaction, Connective Tissue Development and Function	binding	Binding of fibroblast cell lines	0.0129		1.088		1.242	CALR,FBN1,FN1,ITGA6,TGM2	5
Lipid Metabolism, Small Molecule Biochemistry	homeostasis	Homeostasis of lipid	0.0129					RCN3,SOD2,FN1,RETN,FGF23	5
Infectious Diseases, Organismal Injury and Abnormalities	infection	Parasitic Infection	0.0129					JCHAIN,MIF,SLC4A1,ALB,ANXA1	5
Cancer, Organismal Injury and Abnormalities	epithelial cancer	Stage I epithelial cancer	0.0129					FN1,HSP90B1,ANXA2,SERBP1,ALB	5
Cell Death and Survival, Organismal Injury and Abnormalities	cell death	Neuronal cell death	0.0131		-0.434		-0.469	SH3KBP1,UBE2M,UCHL1,ILK,LCN2,MANF,A2M,HSPB1,SOD2,FN1,DDX39B,MAP1B,MZB1,LRPAP1,MIF,CTH,TGM2,DIABLO	18
Immunological Disease, Organismal Injury and Abnormalities	hypersensitive reaction	Hypersensitive reaction	0.0134		-0.243		-0.198	S100A8,HSPA1A/HSPA1B,ITGA6,S100A9,CST3,ANXA1,CALR,PI3,TRIOBP,SOD2,MIF,ALB	12
Cell Death and Survival, Organismal Injury and Abnormalities	cell death	Cell death of immune cells	0.0134		0.594		0.666	SH3KBP1,S100A8,CST3,LCN2,ANXA1,LYZ,SOD2,LTF,FN1,ELANE,MZB1,MIF,TGM2,DIABLO	14
Cellular Development, Cellular Growth and Proliferation	cell proliferation	Cell proliferation of colorectal cancer cell lines	0.0135		-1.165		-0.955	HSPB1,CALR,PGD,FN1,CTSG,MIF,ILK,ITGB4,FSCN1,ECHS1,TGM2	11
Hematological System Development and Function, Inflammatory Response, Tissue Morphology	quantity	Quantity of phagocytes	0.0135		-0.977		-0.903	SERPINB1,PI3,TRIM28,S100A8,S100A9,MIF,LCN2,TGM2,ANXA1,MANF,UTRN	11
Cell Death and Survival, Organismal Injury and Abnormalities, Skeletal and Muscular Disorders	apoptosis	Apoptosis of muscle cells	0.0139		1.152		1.018	HSPB1,CALR,SOD2,S100A8,MMP2,CIRBP,CTSG,LCN2,DIABLO	9
Cellular Development, Tissue Development	differentiation	Differentiation of bone marrow cells	0.014		0.943		1.102	CALR,FBN1,FN1,S100A9,FGF23,H4C13	6
Cell-To-Cell Signaling and Interaction, Cellular Function and Maintenance, Hematological System Development and Function, Inflammatory Response	phagocytosis	Phagocytosis by macrophages	0.014		0.579		0.768	CALR,S100A9,MIF,TGM2,ANXA1,MANF	6
Free Radical Scavenging	generation	Generation of reactive oxygen species	0.0142		0.478		0.515	HSPB1,SOD2,LTF,ITGA6,ELANE,MIF,ILK,ALB	8
Cancer, Organismal Injury and Abnormalities	size	Size of tumor	0.0142		0.113		0.221	HSPA1A/HSPA1B,SEPTIN9,CIRBP,MIF,LCN2,TGM2,DIABLO,ANXA1	8
Cellular Movement, Hematological System Development and Function, Immune Cell Trafficking	cell movement	Cell movement of mononuclear leukocytes	0.0143		0.257		0.574	AZU1,MMP2,ITGA6,ANXA2,WASL,CTSG,ILK,ANXA1,CALR,FN1,MYLK,RETN,MIF,TGM2	14
Organismal Injury and Abnormalities	abnormal abdomen morphology	Abnormal abdomen morphology	0.0143					FBN1,MMP2,CAVIN1,ITGA6,S100A9,ACTN1,FGF23,LIN7C,LCN2,ANXA1,A2M,CALR,MYLK,DNAJB11,ITGB4,SLC4A1	16
Cancer, Organismal Injury and Abnormalities, Reproductive System Disease	genital tumor	Genital tumor	0.0144					JCHAIN,UBE2M,HSPA1A/HSPA1B,MMP2,CAVIN1,CST3,PDHX,LIN7C,ILK,RCN3,PI3,SRRM1,MAP1B,LRPAP1,PPFIBP2,S100P,SEPTIN8,ITIH1,SH3KBP1,FBN1,CFI,HSP90B1,EPB41L2,ANXA2,COL22A1,SERBP1,MYO1B,ACTN1,H4C13,LCN2,ANXA1,MANF,HSPB1,LYZ,SOD2,LTF,PDIA4,HNRNPH1,MYLK,DNAJB11,TUBA1B,ELANE,CTH,ITGB4,TGM2,UTRN,SERPINB1,ARHGEF11,STOM,YWHAQ,CCDC124,CIRBP,BPIFA2,TPD52L2,A2M,COL12A1,FN1,HSPA8,MZB1,MIF,FSCN1,ALB,EP400,PGD,S100A8,S…	82
Cancer, Organismal Injury and Abnormalities	melanoma of soft tissue	Melanoma of soft tissue	0.0145					ITIH1,TRIOBP,FN1,HSP90B1,CAVIN1,COL22A1,PDHX,ITGB4,DIABLO,ALB	10
Cell Death and Survival	apoptosis	Apoptosis of skin	0.0145					S100A8,S100A9,MIF,TGM2	4
Cell-To-Cell Signaling and Interaction, Cellular Growth and Proliferation, Nervous System Development and Function	excitation	Excitation of neurons	0.0145					SOD2,UCHL1,RBFOX1,LCN2	4
Cancer, Organismal Injury and Abnormalities	invasion	Invasion of epithelial tissue	0.0145		-0.849		-0.884	LTF,FN1,LRPAP1,ILK	4
Cell Signaling, Molecular Transport, Small Molecule Biochemistry	release	Release of nitric oxide	0.0145		1		1.107	FN1,CAVIN1,MIF,ANXA1	4
Cell Cycle	S phase	S phase of tumor cell lines	0.0145		-0.254		-0.135	LMNB1,NUCKS1,ITGA6,S100P	4
Cellular Movement, Hematological System Development and Function, Immune Cell Trafficking, Inflammatory Response	transmigration	Transmigration of neutrophils	0.0145		0.152		0.269	FN1,MYLK,MIF,ANXA1	4
Cellular Development	differentiation	Differentiation of progenitor cells	0.0146		-0.177		0.01	A2M,CALR,S100A8,FN1,ITGA6,S100A9,MZB1,ILK,H4C13,LCN2,ALB	11
Cell Cycle	interphase	Interphase of carcinoma cell lines	0.0152					LMNB1,NUCKS1,SNX5,ANXA2,CIRBP	5
Organismal Injury and Abnormalities, Respiratory Disease	respiratory failure	Respiratory failure	0.0152		-0.152		-0.436	RCN3,LTF,LMNB1,MMP2,ITGB4	5
Cell Death and Survival, Organismal Injury and Abnormalities	apoptosis	Apoptosis of epithelial cells	0.0153		-0.57		-0.665	EP400,SOD2,MMP2,ITGA6,MYLK,ANXA2,MIF,LCN2,TGM2	9
Carbohydrate Metabolism	quantity	Quantity of monosaccharide	0.0153		0.635		0.695	SOD2,LTF,NUCKS1,RETN,FGF23,MIF,CTH,LCN2,MANF	9
Cell Morphology, Cellular Function and Maintenance	autophagy	Autophagy	0.0153		0.014		0.176	YWHAQ,S100A8,UCHL1,SNX5,S100A9,MVB12A,CALR,SOD2,LTF,FN1,RPN1,HSPA8,ITGB4,TGM2,ALB	15
Cardiovascular Disease, Cell Death and Survival, Neurological Disease, Organismal Injury and Abnormalities, Skeletal and Muscular Disorders	apoptosis	Apoptosis of cardiomyocytes	0.0154		1.222		1.091	CALR,SOD2,S100A8,MMP2,CIRBP,CTSG,LCN2	7
Tissue Development	organization	Organization of extracellular matrix	0.0154					ITIH1,FN1,MMP2,ELANE,CST3,CTSG,FSCN1	7
Infectious Diseases, Inflammatory Disease, Organismal Injury and Abnormalities, Respiratory Disease	severe acute respiratory syndrome	Severe acute respiratory syndrome	0.0154					LTF,BPI,S100A9,ACTN1,LCN2,ANXA1,S100P	7
Gastrointestinal Disease, Organismal Injury and Abnormalities	abnormality	Abnormality of large intestine	0.0155					FBN1,S100A8,HSP90B1,ITGA6,S100A9,LCN2,ANXA1,LYZ,LTF,FN1,MZB1,ALB	12
Cell Death and Survival, Organismal Injury and Abnormalities, Renal and Urological Disease	cell death	Cell death of kidney cell lines	0.0157		1.947		1.871	HSPB1,SOD2,YWHAQ,HSPA1A/HSPA1B,MZB1,DCTN2,MIF,ILK	8
Neurological Disease, Organismal Injury and Abnormalities, Psychological Disorders	disorder of basal ganglia	Disorder of basal ganglia	0.0159					STOM,HSPA1A/HSPA1B,UCHL1,FARSB,ANXA2,MYO1B,ACTN1,CIRBP,TPD52L2,A2M,HSPB1,LYZ,SOD2,LTF,PHLDB1,HSPA8,TUBA1B,MAP1B,RBFOX1,ITGB4,TGM2,ALB	22
Cellular Movement	migration	Migration of carcinoma cell lines	0.0163		-1.074		-0.693	ITGA6,SNX5,CIRBP,LCN2,TPD52L2,CALR,FN1,SEPTIN9,TMPO,MIF,ITGB4,FSCN1,TGM2,S100P	14
Cell Death and Survival, Organismal Injury and Abnormalities	apoptosis	Apoptosis of neurons	0.0167		-0.844		-1.006	SH3KBP1,UBE2M,ILK,LCN2,A2M,HSPB1,SOD2,FN1,MAP1B,LRPAP1,MIF,DIABLO	12
Connective Tissue Disorders, Organismal Injury and Abnormalities, Skeletal and Muscular Disorders	non-traumatic arthropathy	Non-traumatic arthropathy	0.0167					ITIH1,S100A8,HSPA1A/HSPA1B,MMP2,HSP90B1,S100A9,CST3,CTSG,ANXA1,CALR,LYZ,SOD2,TRIM28,LTF,FN1,DDX39B,HSPA8,RETN,ELANE,MIF,ALB	21
Inflammatory Response, Organismal Injury and Abnormalities	inflammation	Inflammation of organ	0.0169		-1.732		-1.852	SERPINB1,JCHAIN,MMP2,CST3,FN1,MZB1,LRPAP1,MIF,ALB,FBN1,S100A8,CFI,UCHL1,HSP90B1,ITGA6,S100A9,LCN2,ANXA1,MANF,CALR,TRIOBP,LYZ,SOD2,TRIM28,LTF,MYLK,ELANE,TGM2,UTRN	29
Cellular Movement	cell movement	Cell movement of connective tissue cells	0.0171		0.716		1.001	HSPB1,FBN1,TRIM28,LTF,FN1,RETN,LRPAP1,MIF,ILK,UTRN	10
Cell Morphology	abnormal morphology	Abnormal morphology of red blood cells	0.0172					EP400,ARHGEF11,SLC4A1	3
Cell-To-Cell Signaling and Interaction, Hematological System Development and Function, Immune Cell Trafficking, Inflammatory Response	activation	Activation of CD4+ T-lymphocytes	0.0172					CALR,HSP90B1,ANXA1	3
Cancer, Dermatological Diseases and Conditions, Organismal Injury and Abnormalities	papilloma	Benign papilloma	0.0172					S100A8,S100A9,ALB	3
Cardiovascular Disease, Organismal Injury and Abnormalities	cardiotoxicity	Cardiotoxicity	0.0172					HSP90B1,RETN,ANXA1	3
Cellular Movement	chemotaxis	Chemotaxis of leukemia cell lines	0.0172					ANXA2,ACTN1,CTSG	3
Organismal Injury and Abnormalities	dehydration	Dehydration of mice	0.0172					MAP1B,ITGB4,SLC4A1	3
Hematological Disease, Infectious Diseases, Organismal Injury and Abnormalities	endotoxin shock response	Endotoxin shock response	0.0172					S100A9,MIF,TGM2	3
Infectious Diseases, Organismal Injury and Abnormalities	infectivity	Infectivity of virus	0.0172					FN1,ANXA2,MVB12A	3
Cell Cycle, Hair and Skin Development and Function	mitosis	Mitosis of epithelial cell lines	0.0172					EP400,SEPTIN9,ANXA1	3
Organismal Injury and Abnormalities, Renal and Urological Disease	polyuria	Polyuria	0.0172					LIN7C,ILK,SLC4A1	3
Organ Morphology	size	Size of endocrine gland	0.0172					MZB1,LCN2,ANXA1	3
Nervous System Development and Function, Organ Morphology, Organismal Development	size	Size of forebrain	0.0172					LMNB1,MAP1B,FSCN1	3
Cell Death and Survival, Neurological Disease, Organismal Injury and Abnormalities	cell death	Cell death of cortical neurons	0.0173		1.761		1.746	HSPB1,UCHL1,MAP1B,LRPAP1,MIF,LCN2,TGM2	7
Hematological System Development and Function, Inflammatory Response, Tissue Morphology	quantity	Quantity of macrophages	0.0173	Decreased	-2.401		-2.377	PI3,MIF,LCN2,TGM2,ANXA1,MANF,UTRN	7
Cancer, Organismal Injury and Abnormalities, Tumor Morphology	invasion	Invasion of tumor	0.0173		0.321		0.484	S100A8,FN1,MMP2,ITGA6,S100A9,ANXA2,ITGB4,S100P	8
Cell-To-Cell Signaling and Interaction, Hematological System Development and Function, Immune Cell Trafficking, Inflammatory Response	adhesion	Adhesion of neutrophils	0.0179		1.981		2.14	S100A8,FN1,S100A9,CTSG,ANXA1	5
Cell-To-Cell Signaling and Interaction, Cellular Growth and Proliferation, Hematological System Development and Function	stimulation	Stimulation of leukocytes	0.0179		1.091		1.372	FN1,HSP90B1,CTSG,MIF,LCN2	5
Cell Death and Survival, Organismal Injury and Abnormalities	apoptosis	Apoptosis of granulocytes	0.0179					LTF,ELANE,LCN2,ANXA1	4
Cell-To-Cell Signaling and Interaction	attachment	Attachment of tumor cell lines	0.0179		1.091		1.266	SOD2,FN1,ITGA6,TGM2	4
Cell Morphology, Organismal Injury and Abnormalities	blebbing	Blebbing	0.0179					HSPB1,SUN1,LMNB1,MYLK	4
Developmental Disorder, Ophthalmic Disease, Organismal Injury and Abnormalities	cataract	Congenital cataract	0.0179					STOM,FBN1,COL12A1,MACROD1	4
Embryonic Development, Organismal Development, Tissue Development	development	Development of extraembryonic tissue	0.0179					ARHGEF11,FN1,BPI,MMP2	4
Cellular Development, Cellular Growth and Proliferation, Embryonic Development, Hematological System Development and Function, Hematopoiesis, Lymphoid Tissue Structure and Development, Organ Development, Organismal Development, Tissue Development	megakaryopoiesis	Megakaryopoiesis	0.0179					CALR,FN1,S100A9,H4C13	4
Cellular Movement	migration	Migration of pancreatic cancer cell lines	0.0179		0.45		0.564	FN1,LMNB1,TMPO,FSCN1	4
Cellular Response to Therapeutics	radiosensitivity	Radiosensitivity of tumor cell lines	0.0179					FN1,DDX39B,ILK,TGM2	4
Cancer, Organismal Injury and Abnormalities, Respiratory Disease	non-small cell lung carcinoma	Stage I non-small cell lung carcinoma	0.0179					FN1,HSP90B1,ANXA2,SERBP1	4
Cell-To-Cell Signaling and Interaction, Hematological System Development and Function, Immune Cell Trafficking, Inflammatory Response	adhesion	Adhesion of phagocytes	0.0182		1.741		1.919	S100A8,FN1,S100A9,CTSG,MIF,ANXA1	6
Cell-To-Cell Signaling and Interaction	binding	Binding of epithelial cells	0.0182		-0.508		-0.403	PI3,SOD2,SH3KBP1,FN1,ITGA6,ITGB4	6
Cellular Development, Cellular Growth and Proliferation	cell proliferation	Cell proliferation of carcinoma cell lines	0.0183		0.374		0.657	S100A8,UCHL1,NASP,ITGA6,SNX5,S100A9,ANXA2,CIRBP,ILK,LCN2,ANXA1,TRIM28,FN1,SEPTIN9,ELANE,ITGB4,FSCN1,ECHS1,TGM2	19
Digestive System Development and Function, Embryonic Development, Organismal Development	development	Development of digestive system	0.0183		-0.277		-0.108	HSPB1,SOD2,FN1,MMP2,ITGA6,AMTN,TMOD3,CST3,FGF23	9
Cellular Growth and Proliferation, Lymphoid Tissue Structure and Development	proliferation	Proliferation of lymphatic system cells	0.0184		0.345		0.514	SH3KBP1,HSPA1A/HSPA1B,HSP90B1,LCN2,ANXA1,A2M,CALR,TRIM28,LTF,FN1,HSPA8,MZB1,MIF,CTH,SLC4A1	15
Hereditary Disorder, Organismal Injury and Abnormalities, Renal and Urological Disease	hereditary kidney disease	Hereditary kidney disease	0.0184					A2M,LYZ,FN1,CFI,CAVIN1,ITGA6,DNAJB11,ACTN1,LIN7C,LCN2,SLC4A1	11
Organismal Injury and Abnormalities, Respiratory Disease	function	Abnormal function of pulmonary surfactant	0.0188					SERPINB1,RCN3	2
Developmental Disorder, Organismal Injury and Abnormalities	abnormal morphology	Abnormal morphology of disorganized embryonic tissue	0.0188					HSP90B1,ITGA6	2
Ophthalmic Disease, Organismal Injury and Abnormalities	abnormal morphology	Abnormal morphology of disorganized retinal layer	0.0188					ITGA6,MAP1B	2
Hematological System Development and Function, Immune Cell Trafficking, Inflammatory Response, Tissue Development	accumulation	Accumulation of myeloid-derived suppressor cells	0.0188					LTF,MIF	2
Cell-To-Cell Signaling and Interaction	adhesion	Adhesion of bone marrow cell lines	0.0188					FN1,TGM2	2
Cell-To-Cell Signaling and Interaction	adhesion	Adhesion of myeloma cell lines	0.0188					FN1,ANXA2	2
Cell Death and Survival, Organismal Injury and Abnormalities	anoikis	Anoikis of prostate cancer cell lines	0.0188					ITGA6,ITGB4	2
Cell Death and Survival	antiapoptosis	Antiapoptosis	0.0188					FN1,CTH	2
Behavior	appetite	Appetite	0.0188					FBN1,LCN2	2
Cell Cycle	cell cycle progression	Arrest in cell cycle progression of breast cancer cell lines	0.0188					PI3,MIF	2
Cell Death and Survival, Cell Morphology, Cellular Function and Maintenance	autophagic cell death	Autophagic cell death	0.0188					SOD2,ITGB4	2
Cell-To-Cell Signaling and Interaction, Nervous System Development and Function	binding	Binding of Schwann cells	0.0188					ITGA6,LRPAP1	2
Cellular Assembly and Organization, Post-Translational Modification, Protein Trafficking	binding	Binding of actin	0.0188					EPB41L2,WASL	2
Cell-To-Cell Signaling and Interaction, Hematological System Development and Function, Immune Cell Trafficking, Inflammatory Response	binding	Binding of dendritic cells	0.0188					A2M,ITGA6	2
Cell-To-Cell Signaling and Interaction	binding	Binding of lung cell lines	0.0188					FN1,ELANE	2
Cell Death and Survival, Organismal Injury and Abnormalities	cell death	Cell death of superior cervical ganglion neurons	0.0188					HSPB1,SH3KBP1	2
Cell Morphology, Cellular Movement	cell spreading	Cell spreading of carcinoma cell lines	0.0188					FN1,ILK	2
Cell Morphology, Cellular Movement, Hematological System Development and Function, Immune Cell Trafficking, Inflammatory Response	cell spreading	Cell spreading of macrophages	0.0188					FN1,DCTN2	2
Cell Death and Survival	cell viability	Cell viability of fibrosarcoma cell lines	0.0188					TRIM28,ILK	2
Cancer, Organismal Injury and Abnormalities, Reproductive System Disease	cervical intraepithelial neoplasia	Cervical intraepithelial tumor	0.0188					ITGA6,ITGB4	2
Cellular Movement, Hematological System Development and Function, Immune Cell Trafficking	chemokinesis	Chemokinesis of leukocytes	0.0188					S100A9,CTSG	2
Cellular Movement, Hematological System Development and Function, Immune Cell Trafficking, Inflammatory Response	chemotaxis	Chemotaxis of peripheral blood monocytes	0.0188					CTSG,ANXA1	2
[truncated: 395 more rows]
